# Supplementary material for: Body weight and high‐fat diet are associated with epigenetic aging in female members of the BXD murine family
Source: Aging Cell. 2020 Aug 12;19(9):e13207. doi: 10.1111/acel.13207 (PMC7511861; doi:10.1111/acel.13207)
Supplement: Supplementary file 3 — Tables S1‐S11 [file ACEL-19-e13207-s003.xlsx]

## Sheet: TableS1
Table S1: Individual-level information on (a) sample characteristics, (b) methylome PCs, averages and variance, and (c) epigenetic age
												Top 5 principal components computed from 368,300 CpG regions					Average methylation and variance in 200531 genic CpG regions		Average methylation and variance in 167769 intergenic CpG regions		Epigenetic aging		Epigenetic aging recomputed in subset
																							yes means included in subset of 55; no means in test set
Index	SampleID	Strain	Diet	TimeOnHFD (days)	StrainDiet	Sex	BaslineAge	BaselineWeight (grams)	FinalAge (days)	FinalWeightBody	LiverWeight	PC1	PC2	PC3	PC4	PC5	Mean200531Genic	Var200531Genic	Mean167769intergenic	Var67769intergenic	DMRmAge	DMRmAge-acc	55selected	DNAmAge.55random	DNAmAgeACC.55random
9	UT153	B6D2F1	CD	0	B6D2F1CD	F	147	33.5	640	45.94		-36.1709	-26.6328	-28.6912	28.7993	-35.2028	3.85505	0.21879	3.75559	0.357481	731.538	82.0337	yes	734.381	104.809
12	UT1	B6D2F1	CD	0	B6D2F1CD	F	187	35.4	726	43.79	1.515	-49.3475	-27.5929	-39.7464	44.1758	-30.4862	3.8071	0.220323	3.81886	0.34188	710.026	8.75584	no	659.873	-18.5915
47	UT404	B6D2F1	CD	0	B6D2F1CD	F	147	25.6	216	31.39	1.244	-37.4108	-23.0739	-29.3044	23.9327	-32.7648	3.85349	0.211416	3.75638	0.35865	459.365	61.8452	yes	405.468	16.9451
55	UT509	B6D2F1	CD	0	B6D2F1CD	F	107	24.5	364	33.03	1.438	-56.6221	-33.1943	-39.7674	56.5956	-27.6253	3.80913	0.214631	3.81551	0.329726	601.171	115.6	yes	527.975	55.3119
56	UT529	B6D2F1	CD	0	B6D2F1CD	M	107	39.1	364	52.8	2.352	-52.2039	-33.1367	-40.2607	49.8863	-50.8839	3.80296	0.31828	3.77993	0.400751	409.455	-76.4003	no	407.838	-64.8242
1	UT103	BXD102	CD	0	BXD102CD	F	58	23.4	354	28.6	1.162	-10.6672	-118.504	-25.6557	162.424	-181.327	3.79292	0.335115	3.72575	0.791842	400.852	-78.4378	yes	364.744	-102.233
6	UT120	BXD102	CD	0	BXD102CD	F	46	14.1	183	20.34	0.856	-8.45828	-121.996	-24.1834	158.786	-182.358	3.80883	0.332354	3.71023	0.797015	181	-196.478	yes	181	-188.762
7	UT124	BXD102	CD	0	BXD102CD	F	46	14.4	183	20.23	1.03	2.07492	-110.138	-22.2703	130.866	-181.513	3.83364	0.304971	3.70015	0.758024	218.307	-159.478	no	209.781	-159.981
8	UT127	BXD102	CD	0	BXD102CD	F	41	18.8	714	24.95	1.095	-4.30224	-112.753	-28.1051	144.814	-189.128	3.79574	0.330579	3.73019	0.804417	595.165	-99.0891	yes	513.034	-158.609
32	UT291	BXD102	CD	0	BXD102CD	M	46	15.4	517	29.25	1.21	-4.68549	-117.225	-31.5804	147.654	-199.494	3.81326	0.435829	3.67317	0.798272	511.321	-65.6271	no	487.601	-72.0442
15	UT207	BXD40	CD	0	BXD40CD	F	68	17.5	284	21.12	0.731	48.5505	-9.01436	-223.029	-86.2499	70.2209	3.83276	0.305159	3.70894	0.782975	380.652	-56.7	yes	428.631	1.44952
27	UT272	BXD40	CD	0	BXD40CD	F	68	18	451	25.95	0.945	47.3272	-12.0663	-216.338	-80.9245	72.544	3.85905	0.302256	3.68628	0.744257	522.627	-14.2744	yes	540.019	17.8956
34	UT310	BXD40	CD	0	BXD40CD	F	106	23.4	362	22.59	1.038	3.17016	-45.4473	-235.613	12.4911	90.0725	3.77965	0.363801	3.74093	0.775184	413.016	-71.2078	yes	395.806	-75.7197
38	UT324	BXD40	CD	0	BXD40CD	F	150	28.8	675	30.97	1.541	34.2149	-24.9581	-222.863	-50.4056	78.6625	3.8451	0.293443	3.70766	0.731359	630.217	-40.8352	yes	633.047	-16.423
58	UT548	BXD40	CD	0	BXD40CD	F	247	28.9	578	29.13	1.082	19.5466	-34.555	-237.228	-15.9889	86.4952	3.80901	0.338555	3.72659	0.763541	588.406	-24.9986	yes	559.016	-35.3086
59	UT549	BXD40	CD	0	BXD40CD	F	247	25.7	578	26.33	0.966	19.2254	-33.7343	-236.968	-14.2761	84.4663	3.80091	0.330573	3.72976	0.77019	543.242	-69.9986	yes	529.272	-65.0522
60	UT563	BXD40	CD	0	BXD40CD	F	106	22	362	24.92	1.984	25.1895	-24.3315	-222.99	-37.4586	74.5605	3.81748	0.281895	3.74318	0.709197	399.303	-85.2078	yes	383.408	-88.1181
62	UT570	BXD40	CD	0	BXD40CD	F	125	23.5	719	31.45	1.272	26.9746	-26.0674	-221.611	-40.4417	78.6958	3.84004	0.316675	3.70052	0.730231	653.699	-43.0704	yes	647.304	-27.1805
35	UT317	BXD48	CD	0	BXD48CD	F	115	23.4	188	25.9	1.192	-188.408	-151.38	85.6562	-11.8703	59.372	3.79296	0.36889	3.72467	0.775346	296.304	-84.4597	yes	292.77	-79.8341
51	UT480	BXD48	CD	0	BXD48CD	F	30	25.4	731	29.72	1.562	-199.091	-155.513	81.6312	11.7185	61.817	3.771	0.429451	3.71533	0.798965	683.071	-21.2254	yes	680.56	-0.746642
64	UT59	BXD48	CD	0	BXD48CD	F	208	23.9	405	22.28	1.308	-138.101	-104.792	82.1808	-90.9417	37.7653	3.84852	0.289486	3.71299	0.695104	553.83	44.1533	yes	584.144	88.1721
13	UT201	BXD48a	CD	0	BXD48aCD	F	143	26.7	604	23.87	1.21	-158.597	-108.284	91.662	-79.4517	45.2536	3.81801	0.284727	3.75557	0.700903	587.849	-40.5012	no	590.204	-18.9015
26	UT261	BXD48a	CD	0	BXD48aCD	F	223	24.4	419	23.71	1.454	-144.725	-99.2569	91.7572	-95.2171	44.1402	3.84833	0.264886	3.73009	0.659008	583.754	65.8057	yes	597.325	93.3946
63	UT57	BXD48a	CD	0	BXD48aCD	F	55	28.8	233	31.65	1.28	-163.131	-119.147	97.1377	-63.9483	52.6748	3.83449	0.295072	3.71942	0.680163	436.727	29.7089	yes	440.545	42.3573
2	UT104	BXD65	CD	0	BXD65CD	F	149	22.1	222	23.8	1.264	-95.6808	195.146	19.4717	46.9534	12.2179	3.82527	0.276034	3.73713	0.681882	401.996	1.2677	yes	369.916	-22.0183
19	UT22	BXD65	CD	0	BXD65CD	F	262	28.2	711	26.42	1.505	-119.963	194.791	15.6968	90.1024	25.3873	3.78751	0.344558	3.74142	0.7438	704.373	11.6996	no	650.069	-19.8676
23	UT23	BXD65	CD	0	BXD65CD	F	262	36	711	32.48	1.292	-114.633	203.279	17.9722	76.4273	22.5172	3.78982	0.345324	3.74188	0.763033	649.249	-43.3004	yes	551.821	-118.115
25	UT25	BXD65	CD	0	BXD65CD	F	217	35.5	367	40.71	1.528	-98.3191	208.486	23.8626	44.9791	20.0541	3.83467	0.314774	3.71237	0.739273	503.393	15.8109	yes	483.259	8.89085
39	UT32	BXD65	CD	0	BXD65CD	F	217	31	367	33.63	1.385	-134.589	189.991	13.6124	115.726	32.2582	3.76606	0.382555	3.75851	0.791555	511.916	24.8109	no	447.587	-26.7811
68	UT82	BXD65	CD	0	BXD65CD	F	69	19.6	181	24.56	1.319	-107.173	195.279	22.4644	65.8674	21.9473	3.82362	0.299895	3.72748	0.710133	364.776	-11.2859	yes	377.749	9.12437
10	UT178	BXD65b	CD	0	BXD65bCD	F	120	20.2	748	17.62	0.959	-72.2398	214.02	23.5629	-2.58682	12.1172	3.84567	0.342999	3.6731	0.796112	759	44.6383	yes	672.373	-18.5983
11	UT188	BXD65b	CD	0	BXD65bCD	F	43	14.7	527	30.76	1.681	-78.0835	206.105	14.5545	5.28065	11.8552	3.82096	0.276424	3.74579	0.695235	602.003	19.4103	yes	586.565	21.2345
14	UT204	BXD65b	CD	0	BXD65bCD	F	86	21.3	302	24.01	1.303	-74.2234	205.146	30.2121	11.9783	20.1062	3.89004	0.371344	3.6041	0.779215	589.739	141.567	yes	550.958	113.543
49	UT427	BXD65b	CD	0	BXD65bCD	F	75	21.1	187	26.09	1.425	-102.99	197.186	20.8521	63.8224	24.8372	3.82103	0.314885	3.7142	0.738393	358.802	-20.8634	no	312.147	-59.8892
20	UT230	BXD73	CD	0	BXD73CD	F	119	19	539	20.47	1.016	220.255	-10.9112	75.4805	12.2274	41.8627	3.83087	0.295474	3.65304	0.931427	582.497	-7.74472	yes	597.253	25.1006
36	UT319	BXD73	CD	0	BXD73CD	F	133	18.9	206	19.9	0.919	220.133	-29.1062	80.2554	44.0155	51.3588	3.82814	0.338397	3.6278	0.982575	367.243	-24.1922	yes	353.2	-29.6374
67	UT77	BXD73	CD	0	BXD73CD	F	113	19	361	24.38	1.24	223.493	-28.4542	78.637	44.2394	49.7029	3.83168	0.325348	3.63493	0.966206	507.532	24.3884	yes	513.328	42.371
70	UT8	BXD73	CD	0	BXD73CD	F	79	16.3	759	17.14	0.896	202.177	-46.7494	72.9462	92.2539	59.5847	3.78133	0.401386	3.65358	1.01752	723.666	3.07947	yes	717.07	19.8447
4	UT111	BXD73b	CD	0	BXD73bCD	F	58	18.6	237	25.75	1.048	212.595	-0.431715	91.359	17.1564	51.1033	3.83277	0.302558	3.64164	0.958975	405.74	-3.6761	yes	388.056	-12.4053
22	UT237	BXD73b	CD	0	BXD73bCD	F	115	16.3	743	16.48	0.707	214.342	-7.98296	96.1104	22.2729	58.5565	3.83675	0.304174	3.63873	0.964882	649.223	-62.3805	yes	679.683	-8.44544
31	UT28	BXD73b	CD	0	BXD73bCD	F	81	20.2	377	32.3	1.084	199.849	-30.938	100.015	88.4811	74.7278	3.793	0.405369	3.62243	1.06845	510.414	16.8484	no	497.537	17.4841
42	UT36	BXD79	CD	0	BXD79CD	F	239	32.4	570	35.51	1.549	61.224	76.9183	35.2111	-190.499	-122.637	3.82547	0.341258	3.68421	0.84066	623.299	14.7714	yes	579.35	-10.4263
43	UT376	BXD79	CD	0	BXD79CD	F	83	19.7	468	27.83	1.182	69.0157	73.3076	36.8907	-194.452	-120.656	3.84098	0.35961	3.66283	0.82485	612.645	65.5893	yes	593.006	61.2178
44	UT37	BXD79	CD	0	BXD79CD	F	239	33.1	570	24.73	1.454	55.1394	69.9536	34.4053	-174.601	-121.444	3.81646	0.350035	3.68857	0.839739	619.949	11.7714	yes	581.634	-8.14186
46	UT386	BXD79	CD	0	BXD79CD	F	171	23.9	217	25.5	1.009	56.9993	73.4881	31.6111	-186.82	-119.698	3.81747	0.33408	3.69889	0.807968	354.693	-42.751	yes	322.243	-66.8486
50	UT44	BXD79	CD	0	BXD79CD	F	171	25.9	378	31.24	1.184	46.6229	62.2046	34.2355	-153.651	-117.197	3.80791	0.380658	3.67998	0.848247	484.189	-9.74787	yes	439.702	-40.9201
65	UT60	BXD79	CD	0	BXD79CD	F	171	23.9	217	25.8	1.03	47.6527	77.3039	37.9396	-171.934	-115.636	3.82788	0.356552	3.67332	0.824049	348.256	-49.751	yes	313.357	-75.7339
69	UT88	BXD79	CD	0	BXD79CD	F	87	19.8	472	23.61	1.297	68.1369	77.1722	36.3065	-203.362	-123.526	3.82743	0.345142	3.68279	0.852468	601.931	52.2043	yes	598.179	64.1171
5	UT113	BXD9	CD	0	BXD9CD	F	170	43.2	548	29.66		68.8691	-42.1248	-127.583	-53.3659	-49.5599	3.79514	0.442698	3.62793	0.939876	666.17	70.889	yes	713.433	136.164
16	UT214	BXD9	CD	0	BXD9CD	F	78	26.2	245	37.01	1.249	50.4545	-41.0568	-124.623	-24.4065	-43.8675	3.81942	0.312856	3.69617	0.820172	471.113	56.5539	yes	449.79	44.7803
17	UT223	BXD9	CD	0	BXD9CD	F	78	24.6	245	33.54	1.159	42.1412	-45.2155	-126.769	-2.11449	-40.2755	3.80749	0.321734	3.69878	0.833861	428.531	14.5539	yes	415.412	10.4026
33	UT308	D2B6F1	CD	0	D2B6F1CD	M	141	38.2	397	39.53	1.514	-27.9045	-17.7747	-37.301	6.79314	-52.8828	3.83883	0.273149	3.74961	0.366376	464.564	-40.0767	no	458.165	-33.2586
53	UT502	D2B6F1	CD	0	D2B6F1CD	F	213	43.7	545	48.47	1.409	-53.9293	-31.6066	-36.5904	53.3076	-26.0651	3.81755	0.252572	3.78568	0.356196	688.391	94.6778	yes	615.689	40.1253
54	UT505	D2B6F1	CD	0	D2B6F1CD	F	141	39.2	210	41.77	1.661	-73.1192	-51.9482	-36.8046	94.9607	-14.6392	3.79419	0.325624	3.77083	0.42448	432.066	38.4227	yes	379.522	-5.58993
57	UT543	D2B6F1	CD	0	D2B6F1CD	F	488	32.5	744	42.05	1.166	-55.8254	-34.6779	-37.3452	59.0685	-25.2477	3.82253	0.24665	3.78116	0.3515	619.263	-92.9767	yes	513.279	-175.419
28	UT274	BXD48	HFD	530	BXD48HF	F	65	20.4	595	45.93	1.498	-140.72	-109.191	81.4706	-90.0289	41.8701	3.85735	0.270562	3.71928	0.665241	637.891	14.8651	no	654.526	50.5372
30	UT280	BXD48	HFD	530	BXD48HF	F	65	17.2	595	25.76	1.258	-169.455	-132.678	80.3426	-40.704	50.1127	3.8261	0.298779	3.73949	0.682389	659.399	35.8651	no	668.171	64.182
37	UT320	BXD48	HFD	73	BXD48HF	F	116	26.4	189	41.8	1.28	-164.065	-130.426	83.3079	-47.0594	51.3465	3.84506	0.30974	3.71268	0.681767	397.235	15.9441	yes	441.382	68.2091
29	UT275	BXD48a	HFD	88	BXD48aHF	F	55	27.6	233	41.76	0.974	-177.026	-137.892	100.584	-33.978	59.0043	3.8463	0.408214	3.65974	0.780453	443.889	36.7089	no	440.739	42.5511
48	UT414	BXD48a	HFD	206	BXD48aHF	F	55	27.2	351	45.3	1.427	-186.858	-137.781	91.4044	-15.7026	60.1527	3.81385	0.345787	3.71806	0.703957	511.606	34.351	yes	517.685	52.4131
61	UT564	BXD48a	HFD	335	BXD48aHF	F	211	27.4	543	45.04	1.898	-164.545	-123.22	96.5865	-62.8927	51.9973	3.8399	0.315578	3.70845	0.713978	620.259	27.8703	yes	652.235	77.8085
21	UT235	BXD65	HFD	490	BXD65HF	F	51	17.3	541	62.99	1.366	-91.4805	206.364	19.3304	28.8405	12.877	3.82573	0.270752	3.74919	0.69156	627.823	37.0628	yes	601.772	28.4828
24	UT252 (excluded sample)	BXD65	HFD	87	BXD65HF	F	82	24.7	230	44.34	1.19	99.0012	47.8175	-21.7706	-24.7833	-2.375
52	UT490	BXD65	HFD	151	BXD65HF	F	217	33.1	367	66.61	1.47	-133.111	181.966	15.2432	114.291	30.859	3.78718	0.384721	3.72332	0.757503	560.16	72.8109	no	491.389	17.0208
18	UT226	BXD73	HFD	614	BXD73HF	F	80	16.3	694	25.44	1.134	226.317	-17.5749	79.7146	13.7501	44.1899	3.84563	0.313171	3.62769	0.95254	672.617	-9.16404	yes	696.003	35.731
41	UT347	BXD73	HFD	73	BXD73HF	F	133	20	206	24.28	0.931	221.589	-19.92	77.5018	16.831	43.9096	3.84715	0.310795	3.63537	0.923012	432.688	41.8078	yes	432.169	49.3308
66	UT72	BXD73	HFD	248	BXD73HF	F	113	18.1	361	31.99	1.202	231.048	-11.8714	80.6571	-1.01346	42.4293	3.86852	0.347473	3.59071	0.958491	581.977	98.3884	yes	602.842	131.885
3	UT109	BXD73b	HFD	88	BXD73bHF	F	58	21.4	237	37.48	1.264	208.779	-9.73614	95.8004	39.289	57.9265	3.835	0.325042	3.62614	0.978123	426.911	17.3239	yes	414.548	14.0859
40	UT33	BXD73b	HFD	151	BXD73bHF	F	235	27.9	385	41.33	1.146	202.413	-20.0453	98.9225	63.1595	69.2618	3.82243	0.34769	3.63364	1.00247	561.515	64.0783	yes	552.766	68.1643
45	UT380	BXD73b	HFD	407	BXD73bHF	F	323	25.2	729	37.79	1.386	213.333	-13.8162	100.436	36.9119	63.6188	3.84236	0.333424	3.60766	0.985372	720.911	17.9671	yes	759	78.8303

## Sheet: TableS2
Table S2: Negative correlations between body weight and lifespan measures
N = 60 BXDs, no F1 hybrids; CD + HFD
Pearson correlations
	BaselineWeight (r)	BaselineWeight (p)	FinalWeight (r)	FinalWeight (p)	LiverWeight (r)	LiverWeight (p)
Strain minimum lifespan	-0.4176	0.0009	-0.3188	0.013	-0.2586	0.05
Strain maximum lifespan	-0.2258	0.0828	-0.3012	0.0193	-0.2419	0.0673
Strain mean lifespan	-0.2722	0.0354	-0.2216	0.0889	-0.1401	0.2943
Strain median lifespan	-0.2182	0.094	-0.1444	0.2711	-0.078	0.5607
N = 46 BXDs, no F1 hybrids; CD mice
Pearson correlations
	BaselineWeight (r)	BaselineWeight (p)	FinalWeight (r)	FinalWeight (p)	LiverWeight (r)	LiverWeight (p)
Strain minimum lifespan	-0.4845	0.0006	-0.3145	0.0333	-0.255	0.0909
Strain maximum lifespan	-0.2433	0.1032	-0.0435	0.7743	-0.1999	0.188
Strain mean lifespan	-0.3111	0.0353	-0.1637	0.2769	-0.084	0.5831
Strain median lifespan	-0.2509	0.0926	-0.1299	0.3895	-0.0276	0.8573
N = 14 BXDs, no F1 hybrids; HFD mice
Pearson correlations
	BaselineWeight (r)	BaselineWeight (p)	FinalWeight (r)	FinalWeight (p)	LiverWeight (r)	LiverWeight (p)
Strain minimum lifespan	-0.1436	0.6243	-0.3044	0.29	-0.1823	0.5328
Strain maximum lifespan	-0.2035	0.4853	-0.6504	0.01	-0.3695	0.1935
Strain mean lifespan	-0.0369	0.9004	-0.4819	0.081	-0.3214	0.2625
Strain median lifespan	0.0061	0.9835	-0.4084	0.1471	-0.2939	0.3078

## Sheet: TableS3
Table S3: Enrichment in genomic features
Annotation and enrichment analysis using HOMER function annotatePeaks.pl (http://homer.ucsd.edu/homer/ngs/annotation.html)
Genome = mm10
Enrichment and depletion p-values computed using hypergeometric test in R
Enrichment p-value <- phyper(q - 1, m, n, k, lower.tail = TRUE)
Depletion p-value <- phyper(q, m, n, k)
where q = number of hits from subset; m = number of hits in background set; n = number of non-hits in background (such that m + n is total in background set); k = total subset
		368300 MBD-seq CpG bins relative to genome-wide				306 CpG regions associated with age (age-DMRs)				689 CpG regions associated with baseline body weight (BW0-DMRs)				124 CpG regions asssociated with median lifepan (LS-DMRs)
Annotation	Total size genome wide (bp)	Number.in.368300CpGbins	Log2 fold	MBD-seq_EnrichmentP	MBD-seq_DepletionP	Number.in.Age-DMRs	Log2 fold	AgeDMREnrichmentP	AgeDMRDepletionP	Number.in.BW0-DMR	Log2 fold	BW0DMREnrichmentP	BW0DMRDepletionP	Number.in.LS-DMR	Log2 fold	medLSDMREnrichmentP	medLSDMRDepletionP
3UTR	20032785	6868	1.293	0	1	8	0.48746	0.214997	0.878137	21	0.708805	0.0212565	0.988322	4	0.790651	0.201806	0.916714
Other	7159683	414	-1.275	1	7.45258e-99	0		1	0.708712	1	0.368675	0.539598	0.818051	0		1	0.869803
RC?	10979	0
RNA	114021	29	0.862	0.00210501	0.998915	0		1	0.976183	0		1	0.947143	0		1	0.990282
miRNA	24864	9	1.371	0.00952879	0.996819	0		1	0.992547	0		1	0.983288	0		1	0.996974
ncRNA	3367332	976	1.05	6.64653e-92	1	1	0.302397	0.556172	0.804987	3	0.716387	0.276206	0.887536	1	1.60559	0.280424	0.956738
TTS	26887633	5105	0.44	6.51434e-97	1	9	1.08536	0.0284217	0.988771	15	0.651357	0.0606145	0.966345	1	-0.78137	0.822906	0.485859
LINE	521164932	41862	-0.801	1	0	9	-1.95029	1	6.39781e-08	35	-1.16191	1	6.84132e-09	18	0.352897	0.16652	0.890873
LINE?	8168	0
srpRNA	43307	14	1.208	0.00395206	0.99846	0		1	0.988431	0		1	0.974125	0		1	0.995297
SINE	193925179	12822	-1.082	1	0	2	-2.4132	0.999766	0.00141731	23	-0.06061	0.610176	0.47242	2	-1.11001	0.932429	0.190114
RC	65629	4	-1.199	0.981383	0.0490358	0		1	0.996681	1	7.06216	0.00746209	0.999979	0		1	0.998654
tRNA	266479	41	0.137	0.29288	0.75914	0		1	0.966494	0		1	0.926096	0		1	0.986288
DNA?	142206	23	0.209	0.271808	0.794075	0		1	0.981064	0		1	0.957845	0		1	0.992285
pseudo	519249	332	2.192	8.95501e-109	1	2	2.85809	0.0315898	0.997195	1	0.687122	0.463105	0.871282	0		1	0.894181
DNA	28376476	2238	-0.827	1	1.44513e-199	0		1	0.15476	7	0.741522	0.130204	0.937722	0		1	0.469579
Exon	33924245	50994	3.425	0	1	83	0.970134	8.1409e-10	1	115	0.269612	0.0193414	0.985085	12	-0.516752	0.935747	0.108796
Intron	597454645	95456	0.191	0	1	93	0.229745	0.0442804	0.966318	238	0.414431	3.19376e-07	1	29	-0.148242	0.769817	0.298483
Intergenic	790169314	60346	-0.874	1	0	24	-1.06287	0.999996	8.44221e-06	106	-0.0908884	0.775409	0.257191	21	0.0476725	0.471483	0.622377
Promoter	29637242	4336	0.064	0.00177697	0.998309	13	1.85142	8.70495e-05	0.999979	6	-0.435025	0.820645	0.298215	0		1	0.23021
5UTR	2256262	802	1.345	5.10001e-116	1	4	2.58568	0.0047613	0.99939	2	0.414703	0.44263	0.809015	0		1	0.763106
snoRNA	19	0				0
LTR?	192563	15	-0.845	0.995283	0.00905978	0		1	0.987609	0		1	0.972303	0		1	0.994962
scRNA	577855	39	-1.052	1	1.77189e-07	0		1	0.968102	0		1	0.929571	0		1	0.986952
CpG-Island	3179337	1564	1.814	0	1	30	4.529	5.5681e-31	1	3	0.0360994	0.560648	0.663888	1	0.925301	0.410087	0.901973
Low_complexity	18505454	499	-2.376	1	0	0		1	0.660311	0		1	0.39258	0		1	0.84523
LTR	293047374	79989	0.964	0	1	26	-1.35394	1	4.97652e-10	109	-0.457168	0.999959	6.12754e-05	35	0.378095	0.0527565	0.965886
Simple_repeat	55319426	2592	-1.579	1	0	1	-1.10672	0.884912	0.3649	2	-1.27769	0.954816	0.136789	0		1	0.416482
snRNA	237059	59	0.831	3.29017e-05	0.999982	0		1	0.952139	0		1	0.895398	0		1	0.980327
Unknown	1237155	60	-1.529	1	2.31408e-23	0		1	0.951348	1	3.15527	0.106277	0.994243	0		1	0.979997
SINE?	29758	4	-0.058	0.598008	0.59673	0		1	0.996681	0		1	0.992538	0		1	0.998654
Satellite	3689012	599	0.214	0.000200685	0.999829	0		1	0.60757	0		1	0.32545	0		1	0.817201
rRNA	165832	209	3.171	4.17496e-121	1	1	2.52577	0.159508	0.986645	0		1	0.676066	0		1	0.932023

## Sheet: TableS4
Table S4: Correlations between global methylome features and mouse traits
N = 60 BXDs, no F1 hybrids
Pearson correlations
	BaselineWeight (r)	BaselineWeight (p)	FinalWeight (r)	FinalWeight (p)	LiverWeight (r)	LiverWeight (p)	MeanLifespan (r)	MeanLifespan (p)	MedianLifespan (r)	MedianLifespan (p)	MinLifespan (r)	MinLifespan (p)	MaxLifespan (r)	MaxLifespan (p)
PC1	-0.299	0.0204	-0.2911	0.024	-0.4377	0.0005	0.0426	0.7468	-0.0451	0.7322	0.2322	0.0742	0.1249	0.3417
PC2	0.1387	0.2905	0.1028	0.4344	0.1736	0.1884	0.0421	0.7494	0.067	0.6111	-0.0824	0.5316	-0.3233	0.0118
PC3	-0.1	0.4488	0.1216	0.3547	0.0675	0.6115	0.2054	0.1153	0.1997	0.126	0.3621	0.0045	-0.267	0.0392
PC4	-0.207	0.1135	0.0444	0.7364	-0.1208	0.3621	0.8457	<.0001	0.8466	<.0001	0.4411	0.0004	0.7009	<.0001
PC5	0.0857	0.5148	0.1365	0.2984	0.1003	0.4497	0.0681	0.6049	0.1366	0.2979	-0.1379	0.2935	-0.0488	0.7113
Mean200531Genic	-0.289	0.0253	-0.0302	0.8189	-0.0178	0.8934	-0.122	0.3533	-0.1002	0.4463	-0.031	0.8139	-0.1983	0.1287
Mean167769intergenic	0.1767	0.1767	0.1435	0.2741	0.3629	0.0047	-0.06	0.6517	0.0127	0.9231	-0.3798	0.0028	0.013	0.9216
N = 69 BXDs and F1 hybrids
Pearson correlations
	BaselineWeight (r)	BaselineWeight (p)	FinalWeight (r)	FinalWeight (p)	LiverWeight (r)	LiverWeight (p)	MeanLifespan (r)	MeanLifespan (p)	MedianLifespan (r)	MedianLifespan (p)	MinLifespan (r)	MinLifespan (p)	MaxLifespan (r)	MaxLifespan (p)
PC1	-0.3112	0.0092	-0.3144	0.0085	-0.4115	0.0005	-0.0296	0.8092	-0.0935	0.4446	0.0793	0.5173	0.054	0.6595
PC2	0.0471	0.701	0.0452	0.7123	0.0988	0.4262	-0.0132	0.9142	0.0221	0.8567	-0.1272	0.2974	-0.3337	0.0051
PC3	-0.1552	0.2029	0.0483	0.6937	-0.0044	0.9715	0.1091	0.372	0.1302	0.2861	0.174	0.1528	-0.2965	0.0134
PC4	-0.0407	0.74	0.1251	0.3058	-0.0191	0.878	0.8002	<.0001	0.8337	<.0001	0.4399	0.0002	0.6973	<.0001
PC5	-0.0239	0.8456	0.0502	0.6819	0.0085	0.9453	-0.0211	0.8633	0.0626	0.6096	-0.2066	0.0886	-0.1116	0.3613
Mean200531Genic	-0.2526	0.0363	-0.0515	0.6745	-0.0779	0.531	-0.0921	0.4514	-0.0844	0.4907	-0.0132	0.9141	-0.166	0.1729
Mean167769intergenic	0.4157	0.0004	0.3361	0.0048	0.447	0.0001	0.2401	0.0469	0.2288	0.0586	0.1569	0.1979	0.2518	0.0369

## Sheet: TableS5
Table S5: Top age-dependent differentially methylated regions (age-DMRs)
														lmer(logRPKM ~ Age + BW0 + medLS + (1|ID), where BW0 is baseline body weight, medLS is median lifespan, and ID is strain-diet												From human GWAS catalogue: https://www.ebi.ac.uk/gwas/
		Annotations using Homer annotatePeaks.pl		Gene in which CpGs are located or nearest promoter for intergenic CpGs							Number of sequence variants in the BXDs
CpGBin (Chr_start_end)	CF (CpG density)	Annotation	SimpleAnnotation	WithinGene	WithinGeneSymbol	Detailed Annotation	Distance to TSS	Nearest PromoterID	CpG%	GC%	VariantCount	Mean methylation (logRPKM, 69 samples)	Mean variance (69 samples)	Estimate.Age	Tval.Age	PValue.Age	Age.eff	Estimate.BW0	Tval.BW0	PValue.BW0	BW0.effect	Estimate.medLS	Tval.medLS	PValue.medLS	medLSeffect	AgingLongevity	BodyWeight
chr5_3845101_3845250	12	promoter-TSS (NM_172879)	promoter-TSS	NM_172879	Lrrd1	promoter-TSS (NM_172879)	2	NM_172879	0.073826	0.626667	0	3.39245	0.270023	0.00185805	9.47615	4.05e-13	hyper	0.0101573	1.59297	0.117259	pos	-0.000990414	-2.95992	0.011676	neg
chr12_108352801_108352950	14	exon (NM_010010, exon 8 of 15)	exon	NM_010010	Cyp46a1	exon (NM_010010, exon 8 of 15)	-18278	NM_001286346	0.09396	0.68	0	3.00863	0.675736	0.00284694	8.59526	1.08e-11	hyper	0.00362966	0.341981	0.733825	pos	-0.00140991	-2.59253	0.0245572	neg
chr12_108352951_108353100	9	intron (NM_010010, intron 8 of 14)	intron	NM_010010	Cyp46a1	CpG	-18128	NM_001286346	0.060403	0.62	0	2.97757	0.736244	0.0028801	8.36175	2.68e-11	hyper	0.00495446	0.449629	0.654983	pos	-0.00176955	-3.14225	0.00943813	neg
chr5_3845251_3845400	9	TTS (NR_033173)	TTS	NR_033173	Krit1	TTS (NR_033173)	152	NM_172879	0.060403	0.593333	0	3.31888	0.227246	0.00161924	8.08278	5.17e-11	hyper	0.00660829	1.06484	0.292211	pos	-0.000812459	-2.68873	0.0182896	neg
chr3_127695751_127695900	3	intron (NM_027808, intron 3 of 13)	intron	NM_027808	Alpk1	intron (NM_027808, intron 3 of 13)	62689	NM_009718	0.020134	0.513333	0	2.97991	0.302603	0.00184656	7.14411	1.96e-09	hyper	-0.00105782	-0.13584	0.892565	neg	-0.000835862	-2.2922	0.041769	neg
chr3_127695601_127695750	11	exon (NM_027808, exon 4 of 14)	exon	NM_027808	Alpk1	exon (NM_027808, exon 4 of 14)	62539	NM_009718	0.067114	0.593333	0	3.68548	0.23533	0.00159116	7.0301	3.48e-09	hyper	0.00117594	0.157917	0.875117	pos	-0.00034128	-0.856297	0.407553	neg
chr18_11054401_11054550	13	exon (NM_010258, exon 2 of 7)	exon	NM_010258	Gata6	exon (NM_010258, exon 2 of 7)	-1908	NR_105022	0.087248	0.68	0	3.28819	0.345916	0.00189873	6.64027	7.46e-09	hyper	0.0123853	1.62204	0.109635	pos	0.000657076	2.15061	0.035231	pos
chr14_18327151_18327300	16	intron (NM_009455, intron 2 of 5)	intron	NM_009455	Ube2e1	CpG	4619	NM_009455	0.107383	0.726667	0	3.05689	0.274186	0.00141652	6.85984	8.74e-09	hyper	0.00301199	0.385497	0.701129	pos	-0.000711097	-1.19411	0.253145	neg
chr8_70084801_70084950	17	exon (NM_177900, exon 3 of 5)	exon	NM_177900	Hapln4	exon (NM_177900, exon 3 of 5)	1346	NM_177900	0.114094	0.66	0	3.4911	0.142623	0.00119965	6.77054	9.7e-09	hyper	0.00239473	0.421778	0.67503	pos	-0.000282186	-0.969984	0.352415	neg
chr3_127695451_127695600	17	intron (NM_027808, intron 4 of 13)	intron	NM_027808	Alpk1	CpG	62389	NM_009718	0.114094	0.733333	0	3.97263	0.234585	0.00156539	6.6973	1.26e-08	hyper	0.00335804	0.447575	0.65641	pos	-0.000336408	-0.872662	0.400671	neg
chr14_118491301_118491450	4	intron (NM_001163676, intron 28 of 29)	intron	NM_001163676	Abcc4	intron (NM_001163676, intron 28 of 29)	101097	NR_105815	0.026846	0.533333	0	3.79445	0.104137	0.00107744	6.60967	1.69e-08	hyper	-0.00691067	-1.53656	0.135022	neg	-8.73e-05	-0.464979	0.657639	neg
chr4_133257001_133257150	6	intron (NM_031393, intron 8 of 14)	intron	NM_031393	Sytl1	intron (NM_031393, intron 8 of 14)	6012	NM_031393	0.040268	0.653333	5	2.70605	1.2974	0.00178285	6.5704	2.67e-08	hyper	0.0100251	0.905112	0.36916	pos	0.00234137	1.67423	0.115325	pos
chr7_97325251_97325400	12	exon (NM_001177412, exon 1 of 10)	exon	NM_001177412	Usp35	exon (NM_001177412, exon 1 of 10)	639	NM_001177412	0.080537	0.7	0	3.82642	0.184223	0.00114198	6.42005	5.57e-08	hyper	-0.00611178	-0.96181	0.339937	neg	0.000545047	1.34988	0.20826	pos
chr7_97325401_97325550	24	exon (NM_001177412, exon 1 of 10)	exon	NM_001177412	Usp35	exon (NM_001177412, exon 1 of 10)	489	NM_001177412	0.154362	0.766667	1	3.54242	0.242289	0.00125065	6.39426	5.63e-08	hyper	-0.01156	-1.63268	0.107535	neg	0.000677246	1.45289	0.175453	pos
chr2_129039451_129039600	11	Intergenic	Intergenic	NM_027192	Ttl	CpG	-26422	NM_027192	0.073826	0.64	1	1.72245	1.31453	0.0022443	6.3277	6.26e-08	hyper	0.00578262	0.406955	0.685471	pos	-0.00168151	-1.12847	0.277448	neg
chr4_133256851_133257000	14	exon (NM_031393, exon 9 of 15)	exon	NM_031393	Sytl1	exon (NM_031393, exon 9 of 15)	6162	NM_031393	0.09396	0.686667	4	2.97267	1.45283	0.00147664	6.33351	6.51e-08	hyper	0.0311707	3.22902	0.0020956	pos	0.00320458	2.11576	0.0520478	pos
chr3_127695301_127695450	6	intron (NM_027808, intron 4 of 13)	intron	NM_027808	Alpk1	intron (NM_027808, intron 4 of 13)	62239	NM_009718	0.040268	0.546667	0	3.64019	0.24136	0.00153711	6.24271	6.55e-08	hyper	0.000850195	0.111579	0.911649	pos	-0.000497497	-1.34294	0.206444	neg
chr1_62795851_62796000	10	exon (NM_001077407, exon 16 of 16)	exon	NM_001077407	Nrp2	exon (NM_001077407, exon 16 of 16)	-1193	NR_040601	0.067114	0.613333	0	3.21875	0.234771	0.00147571	5.94717	1.19e-07	hyper	0.0137256	2.07144	0.0422916	pos	0.000101708	0.383607	0.702522	pos
chr7_97325551_97325700	22	exon (NM_001177412, exon 1 of 10)	exon	NM_001177412	Usp35	exon (NM_001177412, exon 1 of 10)	339	NM_001177412	0.147651	0.8	1	3.375	0.248816	0.00130986	6.10207	1.59e-07	hyper	-0.0139619	-1.84325	0.0702544	neg	0.000398588	0.853747	0.413238	pos
chr1_166309051_166309200	24	exon (NM_001164528, exon 9 of 10)	exon	NM_001164528	Ildr2	exon (NM_001164528, exon 9 of 10)	54986	NM_001357429	0.154362	0.766667	3	1.89806	2.64336	0.00269704	6.02125	1.97e-07	hyper	0.0183089	0.998922	0.322031	pos	0.00262709	1.1005	0.289105	pos
chr2_13010551_13010700	14	exon (NM_153155, exon 1 of 2)	exon	NM_153155	C1ql3	exon (NM_153155, exon 1 of 2)	239	NM_153155	0.09396	0.753333	0	3.06197	0.922758	0.00283879	5.91079	2.06e-07	hyper	0.0133103	0.888852	0.378414	pos	-0.000191325	-0.259936	0.798883	neg
chr11_33567301_33567450	6	exon (NM_146017, exon 5 of 10)	exon	NM_146017	Gabrp	exon (NM_146017, exon 5 of 10)	11582	NM_146017	0.040268	0.533333	0	4.02463	0.0543244	0.000699859	5.86586	2.26e-07	hyper	0.00510837	1.4682	0.149165	pos	0.000114054	0.731131	0.478156	pos
chr5_151108651_151108800	7	intron (NR_153382, intron 1 of 13)	intron	NR_153382	Stard13	intron (NR_153382, intron 1 of 13)	81468	NR_153382	0.04698	0.546667	0	3.67863	0.097294	-0.000949412	-5.85823	2.36e-07	hypo	-0.00240991	-0.534116	0.596415	neg	0.000267584	1.40426	0.191921	pos
chr8_71602801_71602950	13	exon (NM_001166213, exon 8 of 15)	exon	NM_001166213	Fam129c	exon (NM_001166213, exon 8 of 15)	5229	NM_001166213	0.087248	0.66	0	3.03478	1.57454	0.00135092	5.97313	2.37e-07	hyper	8.73e-05	0.00924178	0.992661	pos	-0.00230801	-1.27981	0.220291	neg
chr2_13010701_13010850	12	promoter-TSS (NM_153155)	promoter-TSS	NM_153155	C1ql3	promoter-TSS (NM_153155)	89	NM_153155	0.080537	0.68	0	2.93934	1.04406	0.0029926	5.86422	2.5e-07	hyper	0.00517916	0.317924	0.751828	pos	-0.000502187	-0.605219	0.554878	neg
chr2_13010851_13011000	13	promoter-TSS (NM_153155)	promoter-TSS	NM_153155	C1ql3	promoter-TSS (NM_153155)	-61	NM_153155	0.087248	0.64	0	3.0019	1.02619	0.00292254	5.84709	2.74e-07	hyper	-0.0017067	-0.10399	0.91756	neg	-0.000393292	-0.449266	0.660067	neg
chr1_166308901_166309050	24	exon (NM_001164528, exon 9 of 10)	exon	NM_001164528	Ildr2	exon (NM_001164528, exon 9 of 10)	54836	NM_001357429	0.161074	0.733333	0	1.8354	2.48634	0.00265146	5.84386	3.73e-07	hyper	0.0138582	0.7493	0.456708	pos	0.0025057	1.09086	0.293339	pos
chr11_33567451_33567600	3	intron (NM_146017, intron 4 of 9)	intron	NM_146017	Gabrp	intron (NM_146017, intron 4 of 9)	11432	NM_146017	0.020134	0.413333	2	3.56097	0.0744922	0.00081952	5.77913	4.03e-07	hyper	0.00104577	0.237578	0.813334	pos	-6.01e-05	-0.279518	0.785906	neg
chr4_146932501_146932650	18	Intergenic	Intergenic	NM_001177767	Rex2	CpG	-89275	NM_001177767	0.120805	0.76	6	2.71248	1.13548	0.00186576	5.81087	4.1e-07	hyper	-0.00646511	-0.504354	0.615824	neg	0.0026662	2.03913	0.0605145	pos
chr2_13010401_13010550	16	exon (NM_153155, exon 1 of 2)	exon	NM_153155	C1ql3	exon (NM_153155, exon 1 of 2)	389	NM_153155	0.107383	0.66	0	3.21139	0.810112	0.00259449	5.71154	4.41e-07	hyper	0.00803117	0.563047	0.575948	pos	-0.000627212	-0.885314	0.391948	neg
chr2_13011301_13011450	2	promoter-TSS (NM_153155)	promoter-TSS	NM_153155	C1ql3	promoter-TSS (NM_153155)	-511	NM_153155	0.013423	0.373333	0	3.04874	0.529825	0.00198376	5.72112	4.9e-07	hyper	-0.00868726	-0.722739	0.47268	neg	0.000100627	0.141428	0.889682	pos
chr13_52905451_52905600	4	intron (NM_016709, intron 3 of 9)	intron	NM_016709	Auh	intron (NM_016709, intron 3 of 9)	24152	NM_016709	0.026846	0.533333	0	4.12877	0.0562812	-0.000684848	-5.55459	5.55e-07	hypo	0.00159208	0.483564	0.63032	pos	-0.000392909	-2.98245	0.00402264	neg
chr11_107982601_107982750	5	intron (NM_011101, intron 10 of 16)	intron	NM_011101	Prkca	intron (NM_011101, intron 10 of 16)	-14173	NR_106082	0.033557	0.613333	2	3.70235	0.117663	0.000873209	5.70507	5.94e-07	hyper	-0.00139018	-0.248059	0.804883	neg	-0.000212185	-0.556358	0.588073	neg
chr1_89581351_89581500	17	intron (NM_001037136, intron 1 of 16)	intron	NM_001037136	Agap1	CpG	102467	NR_015540	0.114094	0.713333	0	3.13966	0.277233	0.00159658	5.61602	6.47e-07	hyper	0.00044194	0.057672	0.954415	pos	-0.000110962	-0.357471	0.733111	neg
chr10_80014351_80014500	7	intron (NM_001347081, intron 43 of 45)	intron	NM_001347081	Abca7	intron (NM_001347081, intron 43 of 45)	-2247	NM_001142701	0.04698	0.646667	0	3.72649	0.133571	0.00103372	5.51414	6.5e-07	hyper	0.00327993	0.655195	0.514654	pos	-0.000691398	-3.45164	0.000984378	neg
chr1_171064501_171064650	11	promoter-TSS (NR_106103)	promoter-TSS	NR_106103	Mir6546	promoter-TSS (NR_106103)	77	NR_106103	0.073826	0.646667	0	2.39353	2.4432	0.00249353	5.64156	7.73e-07	hyper	-0.0176921	-0.976084	0.333159	neg	-0.000626209	-0.257595	0.800375	neg
chr8_70084951_70085100	12	exon (NM_177900, exon 3 of 5)	exon	NM_177900	Hapln4	exon (NM_177900, exon 3 of 5)	1496	NM_177900	0.080537	0.633333	0	3.62639	0.0820646	0.000833085	5.54235	8.42e-07	hyper	0.00140229	0.312258	0.756381	pos	-8.25e-05	-0.39677	0.699449	neg
chr6_72627601_72627750	9	exon (NM_009332, exon 12 of 12)	exon	NM_009332	Tcf7l1	exon (NM_009332, exon 12 of 12)	-1613	NR_040422	0.060403	0.68	0	3.54942	0.210296	-0.00113787	-5.59433	8.83e-07	hypo	-0.000890653	-0.119821	0.905001	neg	7.24e-05	0.143959	0.887909	pos
chr8_71686351_71686500	8	intron (NM_001190830, intron 21 of 23)	intron	NM_001190830	Jak3	intron (NM_001190830, intron 21 of 23)	-2827	NM_013564	0.053691	0.606667	1	3.16876	0.607419	0.00151404	5.58568	8.92e-07	hyper	0.00589093	0.550238	0.584115	pos	-0.00039037	-0.385547	0.705456	neg
chr17_46629151_46629300	9	intron (NM_175168, intron 1 of 19)	intron	NM_175168	Ptk7	CpG	279	NM_175168	0.060403	0.693333	0	3.52008	0.401689	0.00178062	5.50896	9.81e-07	hyper	0.00944552	0.966354	0.339318	pos	-0.000360197	-0.782947	0.451273	neg
chr5_150262351_150262500	6	intron (NM_172887, intron 1 of 60)	intron	NM_172887	Fry	intron (NM_172887, intron 1 of 60)	2495	NM_172887	0.040268	0.513333	0	3.90226	0.0949194	-0.000809011	-5.51404	1.02e-06	hypo	-0.0109759	-2.25028	0.0285258	neg	-0.00012843	-0.483043	0.637646	neg
chr5_150262501_150262650	4	intron (NM_172887, intron 1 of 60)	intron	NM_172887	Fry	intron (NM_172887, intron 1 of 60)	2645	NM_172887	0.026846	0.513333	0	3.75171	0.0955206	-0.000816448	-5.49483	1.13e-06	hypo	-0.00967414	-1.91851	0.060121	neg	6.24e-06	0.0218516	0.982923	pos
chr12_111274651_111274800	19	exon (NM_033603, exon 6 of 12)	exon	NM_033603	Amn	exon (NM_033603, exon 6 of 12)	3629	NM_033603	0.127517	0.713333	0	2.35604	1.07789	0.00186016	5.5156	1.2e-06	hyper	-0.0157012	-1.16412	0.248921	neg	-0.000652525	-0.467946	0.647093	neg
chr18_9214801_9214950	16	exon (NM_008058, exon 1 of 1)	exon	NM_008058	Fzd8	exon (NM_008058, exon 1 of 1)	2019	NM_008058	0.107383	0.74	0	2.73275	0.270466	0.00146627	5.4358	1.28e-06	hyper	0.004764	0.570882	0.570866	pos	-0.000477517	-1.17747	0.263261	neg
chr8_89025751_89025900	15	TTS (NR_106190)	TTS	NR_106190	Mir8110	TTS (NR_106190)	1090	NR_106190	0.09396	0.74	2	3.21692	0.219231	0.0013128	5.43083	1.32e-06	hyper	0.00531339	0.71782	0.476684	pos	-0.000437483	-1.23403	0.244275	neg
chr7_126963451_126963600	8	intron (NM_144926, intron 11 of 17)	intron	NM_144926	Sez6l2	intron (NM_144926, intron 11 of 17)	12321	NR_155498	0.053691	0.566667	0	3.66262	0.114867	0.000957797	5.42101	1.37e-06	hyper	0.00099208	0.190765	0.849715	pos	-0.000349062	-1.47886	0.173474	neg
chr7_44839651_44839800	14	exon (NM_010215, exon 8 of 8)	exon	NM_010215	Il4i1	exon (NM_010215, exon 8 of 8)	3437	NM_010215	0.09396	0.613333	1	2.98703	0.536375	0.00147552	5.46105	1.37e-06	hyper	-0.0114039	-1.08299	0.282892	neg	0.000165001	0.17936	0.860156	pos
chr12_69908101_69908250	9	intron (NM_178628, intron 2 of 14)	intron	NM_178628	Atl1	intron (NM_178628, intron 2 of 14)	-15012	NM_201519	0.060403	0.686667	0	3.65165	0.240566	0.0011141	5.45251	1.39e-06	hyper	0.0128582	1.69469	0.094938	pos	-0.000607596	-1.12522	0.280054	neg
chr8_71686501_71686650	5	intron (NM_001190830, intron 21 of 23)	intron	NM_001190830	Jak3	intron (NM_001190830, intron 21 of 23)	-2677	NM_013564	0.033557	0.533333	0	2.7855	0.534373	0.00140564	5.45997	1.42e-06	hyper	-0.00127476	-0.124942	0.900973	neg	-8.55e-05	-0.0865905	0.932202	neg
chr17_80243251_80243400	7	intron (NM_198942, intron 21 of 22)	intron	NM_198942	Dhx57	intron (NM_198942, intron 21 of 22)	18874	NM_026053	0.04698	0.526667	0	3.42125	0.18253	0.00119878	5.37986	1.48e-06	hyper	-0.00608002	-0.928823	0.358326	neg	-0.000576828	-1.94658	0.0780603	neg
chr4_146239501_146239650	21	Intergenic	Intergenic	NM_001083918	Zfp991	CpG	-30810	NM_001083918	0.14094	0.74	2	2.31798	1.09043	0.00201463	5.4264	1.59e-06	hyper	0.0144476	1.01461	0.314076	pos	-0.00319043	-2.7759	0.0153666	neg
chr17_46629001_46629150	18	intron (NM_175168, intron 1 of 19)	intron	NM_175168	Ptk7	CpG	429	NM_175168	0.120805	0.68	0	3.57397	0.453233	0.00175636	5.3727	1.68e-06	hyper	0.00649126	0.597376	0.552739	pos	-0.000279887	-0.47264	0.644612	neg
chr7_97325101_97325250	4	intron (NM_001177412, intron 1 of 9)	intron	NM_001177412	Usp35	intron (NM_001177412, intron 1 of 9)	789	NM_001177412	0.026846	0.533333	5	3.45717	0.189197	0.00114131	5.42349	1.68e-06	hyper	-0.0144695	-2.12423	0.0390636	neg	0.000271589	0.765619	0.464653	pos
chr1_171064351_171064500	13	TTS (NR_106103)	TTS	NR_106103	Mir6546	TTS (NR_106103)	227	NR_106103	0.087248	0.653333	4	2.19999	2.34726	0.00204044	5.41952	1.7e-06	hyper	-0.0127071	-0.815419	0.41834	neg	-0.000447862	-0.184335	0.856293	neg
chr14_118551601_118551750	5	intron (NM_001163676, intron 19 of 29)	intron	NM_001163676	Abcc4	intron (NM_001163676, intron 19 of 29)	40797	NR_105815	0.033557	0.486667	0	2.50985	0.448277	0.00170845	5.37635	1.71e-06	hyper	0.0246999	2.32492	0.0238287	pos	0.000468339	0.800446	0.439009	pos
chr3_90389251_90389400	16	exon (NM_011988, exon 1 of 10)	exon	NM_011988	Slc27a3	exon (NM_011988, exon 1 of 10)	613	NM_011988	0.100671	0.7	1	3.13922	0.451798	0.00159901	5.39672	1.73e-06	hyper	-0.00957096	-0.868034	0.388579	neg	-5.22e-05	-0.0659989	0.948373	neg
chr1_171064651_171064800	13	promoter-TSS (NR_106103)	promoter-TSS	NR_106103	Mir6546	promoter-TSS (NR_106103)	-73	NR_106103	0.087248	0.66	0	2.03516	1.9041	0.00261644	5.40557	1.76e-06	hyper	-0.0133072	-0.687444	0.494414	neg	-0.000615971	-0.307782	0.762783	neg
chr19_5716201_5716350	11	exon (NM_053252, exon 12 of 19)	exon	NM_053252	Ehbp1l1	exon (NM_053252, exon 12 of 19)	10042	NM_001114596	0.073826	0.646667	0	3.81182	0.151037	0.000829206	5.3856	1.78e-06	hyper	0.00418231	0.712817	0.478515	pos	-0.000231602	-0.503072	0.622718	neg
chr8_125670151_125670300	13	exon (NM_028908, exon 1 of 1)	exon	NM_028908	Map10	exon (NM_028908, exon 1 of 1)	407	NM_028908	0.087248	0.673333	0	3.28819	0.202505	0.00125418	5.36471	1.84e-06	hyper	-0.0110311	-1.48433	0.144522	neg	7.37e-05	0.195872	0.848709	pos
chr4_63222301_63222450	6	intron (NM_025685, intron 2 of 60)	intron	NM_025685	Col27a1	intron (NM_025685, intron 2 of 60)	6963	NM_025685	0.040268	0.58	0	3.26415	0.244671	-0.00132803	-5.31389	1.88e-06	hypo	-0.0122533	-1.59338	0.11769	neg	-1.99e-05	-0.0537543	0.957953	neg		COL27A1
chr2_13010251_13010400	9	exon (NM_153155, exon 1 of 2)	exon	NM_153155	C1ql3	exon (NM_153155, exon 1 of 2)	539	NM_153155	0.060403	0.566667	0	3.38664	0.489403	0.00189693	5.26457	2.31e-06	hyper	0.00594715	0.522505	0.603639	pos	-0.000473582	-0.83022	0.421481	neg
chr2_13009951_13010100	10	intron (NM_153155, intron 1 of 1)	intron	NM_153155	C1ql3	CpG	839	NM_153155	0.067114	0.593333	0	3.238	0.419292	0.00171499	5.27027	2.33e-06	hyper	0.00379242	0.359867	0.720403	pos	-0.000538481	-0.980378	0.344873	neg
chr5_121940851_121941000	7	intron (NM_007804, intron 2 of 22)	intron	NM_007804	Cux2	intron (NM_007804, intron 2 of 22)	91928	NM_001359950	0.04698	0.573333	0	3.26546	0.24109	-0.00130249	-5.24258	2.54e-06	hypo	-0.00943404	-1.217	0.229618	neg	-9.48e-05	-0.248589	0.807897	neg	CUX2
chr15_9557401_9557550	8	Intergenic	Intergenic	NM_001355680	Il7r	RLTR10A|LTR|ERVK	-27599	NM_001355680	0.053691	0.48	0	3.83384	0.0878577	-0.000774638	-5.20284	2.86e-06	hypo	-0.00959662	-2.22342	0.03202	neg	0.000448768	2.33707	0.0421761	pos
chr4_63222151_63222300	7	intron (NM_025685, intron 2 of 60)	intron	NM_025685	Col27a1	intron (NM_025685, intron 2 of 60)	6813	NM_025685	0.04698	0.513333	0	3.64199	0.240387	-0.00126066	-5.20594	2.91e-06	hypo	-0.00843492	-1.07146	0.288831	neg	6.47e-05	0.156695	0.877816	pos		COL27A1
chr2_166204201_166204350	5	Intergenic	Intergenic	NM_001252579	Sulf2	Intergenic	-48592	NM_001252579	0.033557	0.453333	0	3.93486	0.118937	-0.00087105	-5.20424	2.95e-06	hypo	-0.0169566	-3.42909	0.00142072	neg	0.000443521	1.96647	0.0788357	pos
chr12_111275401_111275550	18	exon (NM_033603, exon 9 of 12)	exon	NM_033603	Amn	exon (NM_033603, exon 9 of 12)	4379	NM_033603	0.114094	0.76	0	2.17875	1.55001	0.00154105	5.25376	3.05e-06	hyper	-0.0204372	-1.68649	0.0973206	neg	-0.00186261	-1.02042	0.324302	neg
chr18_15062101_15062250	11	exon (NM_001142731, exon 1 of 5)	exon	NM_001142731	Kctd1	exon (NM_001142731, exon 1 of 5)	1407	NM_001142731	0.073826	0.613333	0	3.07193	0.324562	0.00148259	5.19497	3.09e-06	hyper	0.00508391	0.558108	0.579278	pos	-0.000815147	-1.75722	0.104188	neg
chr12_8588551_8588700	10	intron (NM_177802, intron 1 of 6)	intron	NM_177802	Slc7a15	L1Md_Gf|LINE|L1	10441	NM_177802	0.067114	0.7	0	4.46431	0.079192	-0.000710561	-5.18665	3.37e-06	hypo	0.00760646	1.61121	0.112508	pos	-1.78e-05	-0.064335	0.949688	neg
chr14_118662301_118662450	5	intron (NM_001033336, intron 3 of 30)	intron	NM_001033336	Abcc4	intron (NM_001033336, intron 3 of 30)	14556	NM_001163675	0.033557	0.566667	0	4.13973	0.0678583	-0.000702736	-5.1237	3.5e-06	hypo	-0.00962867	-2.57993	0.0139971	neg	-2.14e-05	-0.139633	0.891881	neg
chr1_166309351_166309500	16	exon (NM_001164528, exon 9 of 10)	exon	NM_001164528	Ildr2	exon (NM_001164528, exon 9 of 10)	55286	NM_001357429	0.107383	0.68	2	2.12409	2.41137	0.00223269	5.18753	3.8e-06	hyper	0.0204025	1.15595	0.252529	pos	0.00193545	0.817553	0.426828	pos
chr14_118551751_118551900	9	intron (NM_001163676, intron 19 of 29)	intron	NM_001163676	Abcc4	intron (NM_001163676, intron 19 of 29)	40647	NR_105815	0.060403	0.533333	0	2.70479	0.358886	0.00158199	5.11595	3.93e-06	hyper	0.017725	1.87642	0.0669817	pos	9.97e-05	0.221215	0.828679	pos
chr7_97325701_97325850	22	exon (NM_001177412, exon 1 of 10)	exon	NM_001177412	Usp35	exon (NM_001177412, exon 1 of 10)	189	NM_001177412	0.147651	0.746667	0	3.54844	0.245259	0.00126155	5.17212	4.02e-06	hyper	-0.0141387	-1.8023	0.0781899	neg	0.000505149	1.24935	0.245095	pos
chr7_82870051_82870200	11	exon (NM_175366, exon 2 of 2)	exon	NM_175366	Mex3b	exon (NM_175366, exon 2 of 2)	2792	NM_175366	0.073826	0.606667	0	3.15832	0.167087	0.00104254	5.09052	4.51e-06	hyper	0.0132707	2.07532	0.0435096	pos	-0.000444801	-1.41227	0.185025	neg
chr17_46629301_46629450	24	5' UTR (NM_175168, exon 1 of 20)	5' UTR	NM_175168	Ptk7	5' UTR (NM_175168, exon 1 of 20)	129	NM_175168	0.161074	0.78	0	3.36683	0.46676	0.00185672	5.08429	4.61e-06	hyper	0.00845542	0.792452	0.433072	pos	-0.000323463	-0.674464	0.517464	neg
chr9_21244951_21245100	13	exon (NM_053190, exon 3 of 3)	exon	NM_053190	S1pr5	exon (NM_053190, exon 3 of 3)	3418	NM_053190	0.087248	0.633333	0	3.54381	0.304124	0.00149932	5.09055	4.73e-06	hyper	0.00505227	0.589467	0.559373	pos	0.000425051	1.10917	0.301529	pos
chr2_13011151_13011300	14	promoter-TSS (NM_153155)	promoter-TSS	NM_153155	C1ql3	promoter-TSS (NM_153155)	-361	NM_153155	0.09396	0.693333	0	2.97531	0.959774	0.00244971	5.08207	4.76e-06	hyper	-0.00846697	-0.51007	0.611907	neg	-0.000234526	-0.242069	0.812304	neg
chr6_51613651_51613800	1	Intergenic	Intergenic	NM_001361577	Snx10	Intergenic	68432	NM_001361577	0.006711	0.513333	0	3.18248	0.148194	-0.00102882	-5.04711	5.23e-06	hypo	0.00300799	0.461824	0.646209	pos	-3.9e-05	-0.117266	0.908542	neg
chr9_21244801_21244950	14	exon (NM_053190, exon 3 of 3)	exon	NM_053190	S1pr5	exon (NM_053190, exon 3 of 3)	3568	NM_053190	0.09396	0.66	0	3.62405	0.327927	0.00153264	5.02894	5.61e-06	hyper	0.00751155	0.851828	0.399889	pos	0.000557662	1.42498	0.190339	pos
chr8_71685001_71685150	5	intron (NM_001190830, intron 17 of 23)	intron	NM_001190830	Jak3	intron (NM_001190830, intron 17 of 23)	-4177	NM_013564	0.033557	0.506667	0	4.09915	0.125728	0.000888997	5.02467	6.24e-06	hyper	-0.0031219	-0.527814	0.599811	neg	-0.00054525	-1.67405	0.122383	neg
chr10_80014051_80014200	4	intron (NM_001347081, intron 42 of 45)	intron	NM_001347081	Abca7	intron (NM_001347081, intron 42 of 45)	-2547	NM_001142701	0.026846	0.56	0	3.86235	0.123288	0.000863509	5.00296	6.3e-06	hyper	0.00395349	0.709181	0.481478	pos	-0.000656224	-2.26839	0.043053	neg
chr11_35178301_35178450	8	intron (NM_011412, intron 3 of 35)	intron	NM_011412	Slit3	intron (NM_011412, intron 3 of 35)	56919	NM_011412	0.053691	0.52	0	3.7247	0.0901626	-0.000806363	-4.95979	6.53e-06	hypo	-0.00678586	-1.48506	0.145589	neg	9.25e-05	0.473433	0.645898	pos
chr2_13011001_13011150	12	promoter-TSS (NM_153155)	promoter-TSS	NM_153155	C1ql3	promoter-TSS (NM_153155)	-211	NM_153155	0.073826	0.733333	1	3.04639	1.07655	0.00258233	4.96033	7.15e-06	hyper	-0.0106275	-0.6039	0.548296	neg	-0.000717646	-0.725242	0.480186	neg
chr8_105259501_105259650	9	exon (NM_001033161, exon 4 of 5)	exon	NM_001033161	Tradd	exon (NM_001033161, exon 4 of 5)	-4422	NM_001271915	0.060403	0.606667	0	3.02546	0.260817	0.00122653	4.93738	7.39e-06	hyper	0.00298029	0.378014	0.706986	pos	-0.000976817	-2.45449	0.0279729	neg
chr4_145464151_145464300	24	promoter-TSS (NR_002888)	promoter-TSS	NR_002888	Smarca5-ps	promoter-TSS (NR_002888)	15	NR_002888	0.161074	0.76	2	2.77023	0.869084	0.00145341	4.99498	7.43e-06	hyper	0.000734579	0.063432	0.949628	pos	-0.00267703	-2.31972	0.0362566	neg
chr4_146932801_146932950	18	Intergenic	Intergenic	NM_001177767	Rex2	CpG	-88975	NM_001177767	0.120805	0.726667	2	3.33999	1.20137	0.00133412	4.98649	7.63e-06	hyper	-0.0116773	-1.0648	0.291452	neg	0.00307296	2.10244	0.0532984	pos
chr9_21244651_21244800	22	exon (NM_053190, exon 3 of 3)	exon	NM_053190	S1pr5	exon (NM_053190, exon 3 of 3)	3718	NM_053190	0.147651	0.726667	0	3.68195	0.2903	0.00145622	4.86014	7.75e-06	hyper	0.00869953	1.0873	0.28092	pos	0.000209859	0.6555	0.514459	pos
chr10_80014201_80014350	12	exon (NM_013850, exon 43 of 46)	exon	NM_013850	Abca7	exon (NM_013850, exon 43 of 46)	-2397	NM_001142701	0.080537	0.633333	0	3.83765	0.109961	0.000864122	4.92619	7.78e-06	hyper	0.000451214	0.0885744	0.929872	pos	-0.000568254	-2.50155	0.0320706	neg
chr7_82869751_82869900	15	exon (NM_175366, exon 2 of 2)	exon	NM_175366	Mex3b	exon (NM_175366, exon 2 of 2)	2492	NM_175366	0.100671	0.72	0	3.14811	0.17746	0.001091	4.93279	7.8e-06	hyper	0.0122268	1.82703	0.0746477	pos	-0.000233246	-0.739918	0.47559	neg
chr17_86907451_86907600	5	Intergenic	Intergenic	NM_030104	Tmem247	Intergenic	-9823	NM_030104	0.033557	0.526667	0	3.62374	0.10856	-0.000848031	-4.9487	7.95e-06	hypo	-0.00727507	-1.39968	0.169401	neg	-0.00038135	-1.55242	0.156705	neg
chr5_105784801_105784950	7	intron (NM_001122768, intron 2 of 2)	intron	NM_001122768	Lrrc8d	ORR1F|LTR|ERVL-MaLR	84065	NM_178701	0.04698	0.52	0	3.62103	0.0975542	-0.000834508	-4.9505	7.98e-06	hypo	-0.00550656	-1.12217	0.269804	neg	-4.11e-05	-0.187179	0.856823	neg
chr9_21245101_21245250	13	5' UTR (NM_053190, exon 3 of 3)	5' UTR	NM_053190	S1pr5	5' UTR (NM_053190, exon 3 of 3)	3268	NM_053190	0.087248	0.66	0	3.15642	0.33296	0.00152892	4.93893	8.04e-06	hyper	-0.000448537	-0.0478347	0.962083	neg	0.000119597	0.270372	0.792939	pos
chr1_166309201_166309350	19	exon (NM_001164528, exon 9 of 10)	exon	NM_001164528	Ildr2	exon (NM_001164528, exon 9 of 10)	55136	NM_001357429	0.127517	0.733333	0	2.04074	2.50444	0.00215526	4.97208	8.06e-06	hyper	0.0182086	1.02292	0.310693	pos	0.00213288	0.876085	0.395247	pos
chr7_45963751_45963900	4	Intergenic	Intergenic	NM_001033243	Ccdc114	Intergenic	35427	NM_001033243	0.026846	0.466667	1	3.39822	0.463163	0.000829413	4.96395	8.39e-06	hyper	-0.0143159	-2.07553	0.0425803	neg	-0.00117931	-1.15102	0.268539	neg
chr7_44839801_44839950	15	TTS (NM_001042655)	TTS	NM_001042655	Tbc1d17	TTS (NM_001042655)	3587	NM_010215	0.100671	0.64	0	3.06703	0.550143	0.00152292	4.94018	8.44e-06	hyper	-0.00255766	-0.220448	0.826213	neg	0.000427715	0.493783	0.629095	pos
chr2_166204351_166204500	6	Intergenic	Intergenic	NM_001252579	Sulf2	Intergenic	-48742	NM_001252579	0.040268	0.566667	0	3.63393	0.118534	-0.000793447	-4.92374	8.48e-06	hypo	-0.0190327	-3.61773	0.000678239	neg	0.000476894	1.71618	0.11282	pos
chr9_21244501_21244650	11	exon (NM_053190, exon 3 of 3)	exon	NM_053190	S1pr5	exon (NM_053190, exon 3 of 3)	3868	NM_053190	0.073826	0.646667	0	3.73591	0.288401	0.00146201	4.82191	8.93e-06	hyper	0.00276921	0.342022	0.733438	pos	0.000113437	0.350141	0.727365	pos
chr15_53311051_53311200	6	intron (NM_010162, intron 1 of 10)	intron	NM_010162	Ext1	intron (NM_010162, intron 1 of 10)	35058	NM_010162	0.033557	0.586667	0	3.38105	0.296455	0.00111962	4.92631	9.07e-06	hyper	0.0176943	2.2305	0.0295172	pos	-0.00129904	-2.7247	0.0191946	neg
chr13_24679351_24679500	6	intron (NM_001080381, intron 7 of 14)	intron	NM_001080381	Ripor2	intron (NM_001080381, intron 7 of 14)	40777	NM_029679	0.040268	0.526667	0	3.76121	0.0836853	0.000726948	4.88555	9.21e-06	hyper	0.000694736	0.159785	0.873888	pos	-0.000633648	-3.24188	0.00991501	neg
chr18_15062401_15062550	13	exon (NM_001142731, exon 1 of 5)	exon	NM_001142731	Kctd1	exon (NM_001142731, exon 1 of 5)	1107	NM_001142731	0.087248	0.54	0	2.49841	0.386988	0.00160155	4.87521	9.38e-06	hyper	0.00790244	0.8312	0.411005	pos	-0.00107795	-2.55409	0.0301209	neg
chr12_117688801_117688950	4	intron (NM_175930, intron 12 of 27)	intron	NM_175930	Rapgef5	intron (NM_175930, intron 12 of 27)	-154986	NM_146040	0.026846	0.533333	0	3.00528	0.444947	0.00124409	4.90452	9.44e-06	hyper	0.0239019	2.6196	0.0110212	pos	-0.00199334	-3.37675	0.00486417	neg
chr12_111275551_111275700	16	exon (NM_033603, exon 10 of 12)	exon	NM_033603	Amn	exon (NM_033603, exon 10 of 12)	4529	NM_033603	0.107383	0.686667	0	2.23279	1.46601	0.00150598	4.92323	9.61e-06	hyper	-0.0222302	-1.76902	0.082288	neg	-0.00143693	-0.831347	0.419398	neg
chr12_34873651_34873800	4	intron (NM_001271386, intron 2 of 27)	intron	NM_001271386	Hdac9	intron (NM_001271386, intron 2 of 27)	43370	NM_001271386	0.026846	0.346667	0	3.57027	0.0999322	0.000837476	4.93935	9.67e-06	hyper	-0.00744735	-1.37083	0.177673	neg	-0.00014753	-0.530029	0.611853	neg
chr16_35660251_35660400	19	exon (NM_013661, exon 16 of 22)	exon	NM_013661	Sema5b	exon (NM_013661, exon 16 of 22)	109031	NM_153550	0.127517	0.706667	0	2.27232	0.808211	0.00170521	4.91039	9.99e-06	hyper	0.0413555	3.13477	0.00258245	pos	7.49e-06	0.00733004	0.994267	pos
chr10_80002801_80002950	7	exon (NM_013850, exon 14 of 46)	exon	NM_013850	Abca7	exon (NM_013850, exon 14 of 46)	5260	NM_013850	0.04698	0.553333	0	4.08447	0.0775111	0.000687385	4.77341	1.07e-05	hyper	0.0137458	3.57463	0.000667517	pos	-0.00019409	-1.26141	0.211671	neg
chr3_82876351_82876500	22	promoter-TSS (NM_001277170)	promoter-TSS	NM_001277170	Rbm46	promoter-TSS (NM_001277170)	58	NM_001146328	0.147651	0.746667	0	3.14835	0.355016	0.00122776	4.87336	1.09e-05	hyper	0.0088774	0.956735	0.342279	pos	-0.00118749	-1.84677	0.0881716	neg
chr2_13010101_13010250	9	intron (NM_153155, intron 1 of 1)	intron	NM_153155	C1ql3	CpG	689	NM_153155	0.060403	0.686667	0	3.45279	0.383727	0.001578	4.82539	1.12e-05	hyper	0.00565449	0.553975	0.582161	pos	-0.000487229	-0.969629	0.350734	neg
chr5_123631351_123631500	2	intron (NM_001359224, intron 8 of 18)	intron	NM_001359224	Clip1	intron (NM_001359224, intron 8 of 18)	52936	NM_001359224	0.013423	0.38	0	3.16807	0.128784	0.000960234	4.75698	1.13e-05	hyper	0.00467936	0.868105	0.388531	pos	-0.000134786	-0.624914	0.534215	neg
chr5_4756501_4756650	14	exon (NM_021457, exon 1 of 1)	exon	NM_021457	Fzd1	exon (NM_021457, exon 1 of 1)	1641	NM_021457	0.09396	0.62	0	3.38544	0.218375	0.00124593	4.75635	1.14e-05	hyper	-0.00569247	-0.813793	0.418735	neg	-0.000501735	-1.79258	0.0776934	neg
chr11_4734151_4734300	6	intron (NM_026015, intron 5 of 5)	intron	NM_026015	Zmat5	intron (NM_026015, intron 5 of 5)	12553	NM_138948	0.040268	0.613333	0	3.73117	0.103931	0.000820306	4.73574	1.23e-05	hyper	-0.00124224	-0.268566	0.789115	neg	-0.000633698	-3.42387	0.00107346	neg
chr3_127808551_127808700	10	exon (NM_001346718, exon 9 of 9)	exon	NM_001346718	Ap1ar	exon (NM_001346718, exon 9 of 9)	17968	NM_001356430	0.067114	0.593333	0	3.90881	0.0746204	-0.000684133	-4.82809	1.24e-05	hypo	0.00166147	0.348588	0.728742	pos	4.74e-05	0.178514	0.861512	pos
chr5_67399651_67399800	3	intron (NM_001164806, intron 4 of 4)	intron	NM_001164806	Bend4	intron (NM_001164806, intron 4 of 4)	28074	NM_001164806	0.020134	0.42	0	3.52906	0.0684768	-0.000684446	-4.81317	1.25e-05	hypo	0.00334532	0.762812	0.449744	pos	-9.41e-05	-0.443658	0.667092	neg
chr12_23800651_23800800	25	Intergenic	Intergenic	NM_001256489	9030624G23Rik	CpG	296544	NM_001256489	0.167785	0.786667	0	2.63532	1.19504	0.00184358	4.81585	1.35e-05	hyper	0.0131907	0.869039	0.388174	pos	-0.000966911	-0.656545	0.521953	neg
chr1_171065701_171065850	15	Intergenic	Intergenic	NR_106103	Mir6546	CpG	-1123	NR_106103	0.100671	0.74	0	3.96906	1.03134	0.00153635	4.82036	1.35e-05	hyper	-0.00325558	-0.251674	0.802171	neg	-0.0010049	-0.65664	0.521738	neg
chr14_28509451_28509600	6	intron (NM_009524, intron 1 of 4)	intron	NM_009524	Wnt5a	intron (NM_009524, intron 1 of 4)	-1880	NM_001256224	0.040268	0.573333	0	2.99139	0.321491	0.00118624	4.79258	1.37e-05	hyper	0.0151542	1.83896	0.0714779	pos	-0.00125648	-2.78976	0.0170597	neg
chr12_19175701_19175850	17	Intergenic	Intergenic	NM_001201330	5730507C01Rik	CpG	661265	NM_001201330	0.114094	0.766667	0	2.89444	0.308813	0.00121517	4.7778	1.39e-05	hyper	0.0217227	2.46601	0.0165545	pos	-0.000955041	-1.83509	0.0877368	neg
chr1_34307251_34307400	4	intron (NM_001276764, intron 102 of 102)	intron	NM_001276764	Dst	intron (NM_001276764, intron 102 of 102)	125874	NR_039562	0.026846	0.58	0	3.40564	0.155443	-0.000963691	-4.7906	1.46e-05	hypo	-0.00319256	-0.475118	0.636675	neg	-0.000261545	-0.707899	0.494992	neg
chr19_5716351_5716500	9	exon (NM_053252, exon 12 of 19)	exon	NM_053252	Ehbp1l1	exon (NM_053252, exon 12 of 19)	9892	NM_001114596	0.060403	0.593333	0	3.70654	0.160617	0.000848882	4.77585	1.47e-05	hyper	0.00360291	0.554992	0.580834	pos	-0.00032641	-0.744433	0.469109	neg
chr11_100802251_100802400	1	intron (NM_001113563, intron 4 of 18)	intron	NM_001113563	Stat5b	intron (NM_001113563, intron 4 of 18)	20245	NM_011489	0.006711	0.453333	0	3.22543	0.0842867	-0.000766752	-4.75501	1.5e-05	hypo	-0.00184951	-0.400492	0.69131	neg	0.000136441	0.674625	0.520168	pos
chr5_151108501_151108650	5	intron (NR_153382, intron 1 of 13)	intron	NR_153382	Stard13	intron (NR_153382, intron 1 of 13)	81618	NR_153382	0.033557	0.593333	0	3.37834	0.1107	-0.000859922	-4.72754	1.53e-05	hypo	-0.00702227	-1.372	0.178305	neg	0.000153577	0.700855	0.500697	pos
chr3_96883501_96883650	6	intron (NM_026229, intron 7 of 13)	intron	NM_026229	Gpr89	intron (NM_026229, intron 7 of 13)	21723	NM_026229	0.040268	0.52	0	3.70293	0.101232	-0.000811984	-4.74317	1.55e-05	hypo	0.000652126	0.121433	0.903867	pos	6.42e-05	0.241211	0.813756	pos
chr2_165304951_165305100	7	intron (NM_001302754, intron 7 of 19)	intron	NM_001302754	Elmo2	intron (NM_001302754, intron 7 of 19)	11326	NM_001302754	0.04698	0.566667	0	3.44574	0.200188	0.00104247	4.72224	1.69e-05	hyper	0.0161278	2.20494	0.0317347	pos	-0.000373444	-0.942256	0.363798	neg
chr18_15061801_15061950	7	exon (NM_001142731, exon 1 of 5)	exon	NM_001142731	Kctd1	exon (NM_001142731, exon 1 of 5)	1707	NM_001142731	0.04698	0.573333	0	3.30941	0.218545	0.00107441	4.70958	1.79e-05	hyper	0.00123993	0.169414	0.866171	pos	-0.00104804	-2.78937	0.01764	neg
chr4_71291551_71291700	8	Intergenic	Intergenic	NM_172694	Megf9	IAPLTR3-int|LTR|ERVK	-756697	NM_172694	0.053691	0.58	0	3.81567	0.0927405	-0.00078604	-4.67055	1.83e-05	hypo	0.000622898	0.12657	0.899861	pos	-6.76e-05	-0.305421	0.765172	neg
chr4_146932651_146932800	17	Intergenic	Intergenic	NM_001177767	Rex2	CpG	-89125	NM_001177767	0.114094	0.68	4	3.3298	1.19978	0.00136814	4.72269	1.89e-05	hyper	-0.00428774	-0.364427	0.71685	neg	0.00324195	2.31221	0.0360184	pos
chr6_51613801_51613950	8	Intergenic	Intergenic	NM_001361577	Snx10	Intergenic	68582	NM_001361577	0.053691	0.533333	0	3.86354	0.0943348	-0.000779528	-4.68683	1.96e-05	hypo	0.000648092	0.124775	0.901266	pos	0.000122903	0.480279	0.641586	pos
chr8_71686201_71686350	3	intron (NM_001190830, intron 21 of 23)	intron	NM_001190830	Jak3	intron (NM_001190830, intron 21 of 23)	-2977	NM_013564	0.020134	0.573333	2	3.62811	0.305306	0.0009631	4.69983	1.98e-05	hyper	0.0129268	1.61896	0.110391	pos	-0.000391098	-0.561358	0.583271	neg
chr10_79921651_79921800	8	exon (NM_053244, exon 5 of 5)	exon	NM_053244	Kiss1r	exon (NM_053244, exon 5 of 5)	4754	NM_001359010	0.053691	0.626667	0	3.5093	0.109303	0.000784891	4.68638	2e-05	hyper	0.00464644	0.896035	0.375341	pos	-0.000722082	-2.86203	0.0188728	neg
chr15_81851401_81851550	9	exon (NM_020507, exon 2 of 2)	exon	NM_020507	Tob2	exon (NM_020507, exon 2 of 2)	6851	NM_020507	0.060403	0.586667	1	3.45591	0.204536	-0.00089559	-4.68358	2.05e-05	hypo	-0.025479	-3.67252	0.000494596	neg	0.00013611	0.29612	0.771815	pos
chr13_38184001_38184150	6	exon (NM_023842, exon 15 of 24)	exon	NM_023842	Dsp	exon (NM_023842, exon 15 of 24)	-20864	NM_026382	0.040268	0.513333	0	3.80857	0.0460083	-0.000544032	-4.63462	2.1e-05	hypo	-0.0040273	-1.2423	0.222221	neg	0.000262954	1.94061	0.0851142	pos
chr1_171065851_171066000	25	Intergenic	Intergenic	NR_106103	Mir6546	CpG	-1273	NR_106103	0.167785	0.766667	1	4.68327	1.04194	0.00139981	4.68517	2.14e-05	hyper	-0.00286383	-0.234527	0.815408	neg	-0.000934355	-0.596557	0.559971	neg
chr7_141481801_141481950	6	intron (NM_001252588, intron 1 of 7)	intron	NM_001252588	Tspan4	intron (NM_001252588, intron 1 of 7)	5495	NM_001252588	0.040268	0.626667	0	2.99395	0.49645	0.00153571	4.63738	2.34e-05	hyper	-0.0350782	-2.99506	0.00395163	neg	-0.000512025	-0.705451	0.49265	neg
chr11_107982451_107982600	6	intron (NM_011101, intron 10 of 16)	intron	NM_011101	Prkca	intron (NM_011101, intron 10 of 16)	-14323	NR_106082	0.040268	0.54	0	3.46756	0.103322	0.000750303	4.63075	2.49e-05	hyper	-0.00440435	-0.783836	0.436301	neg	-0.000292725	-0.879308	0.397293	neg
chr10_7867201_7867350	8	exon (NM_172785, exon 6 of 6)	exon	NM_172785	Zc3h12d	exon (NM_172785, exon 6 of 6)	30894	NR_039563	0.04698	0.6	1	2.04293	2.01862	0.0015049	4.63182	2.58e-05	hyper	-0.0118407	-0.881143	0.382047	neg	0.000186069	0.0900745	0.929444	pos
chr17_86907601_86907750	6	Intergenic	Intergenic	NM_030104	Tmem247	Intergenic	-9673	NM_030104	0.040268	0.54	0	3.81396	0.0940721	-0.000742266	-4.59565	2.65e-05	hypo	-0.00488598	-0.984744	0.330317	neg	-0.000413774	-1.73336	0.115034	neg
chr5_142443751_142443900	5	intron (NM_199068, intron 2 of 8)	intron	NM_199068	Foxk1	intron (NM_199068, intron 2 of 8)	-20106	NM_172725	0.033557	0.6	0	3.28586	0.283616	-0.00116135	-4.59936	2.67e-05	hypo	-0.0253182	-2.95878	0.00451528	neg	4.18e-05	0.0864579	0.932521	pos
chr9_29771551_29771700	6	intron (NM_001357593, intron 1 of 9)	intron	NM_001357593	Ntm	intron (NM_001357593, intron 1 of 9)	191644	NM_001357597	0.040268	0.5	0	3.52064	0.0944151	0.000761918	4.58205	2.78e-05	hyper	-0.00274745	-0.518753	0.606327	neg	-2.23e-05	-0.0829053	0.935447	neg
chr5_145733701_145733850	6	Intergenic	Intergenic	NM_017396	Cyp3a41a	L1Md_F3|LINE|L1	-13639	NM_017396	0.040268	0.546667	0	3.95627	0.0653878	-0.000593315	-4.62673	2.78e-05	hypo	-0.00525496	-1.2335	0.223296	neg	-0.000158613	-0.68387	0.513159	neg
chr12_23800801_23800950	15	Intergenic	Intergenic	NM_001256489	9030624G23Rik	CpG	296394	NM_001256489	0.100671	0.7	0	2.5342	1.35967	0.00176899	4.60482	2.79e-05	hyper	0.0269658	1.75742	0.08385	pos	-0.00117256	-0.746551	0.467423	neg
chr9_111001651_111001800	4	intron (NR_152179, intron 2 of 6)	intron	NR_152179	Gm10030	intron (NR_152179, intron 2 of 6)	-12012	NM_153100	0.026846	0.52	0	3.55318	0.147554	0.000976289	4.55431	2.85e-05	hyper	-0.0117772	-2.04469	0.0498202	neg	-0.000420463	-1.80957	0.117057	neg
chr1_89581501_89581650	23	intron (NM_001037136, intron 1 of 16)	intron	NM_001037136	Agap1	CpG	102317	NR_015540	0.154362	0.733333	0	3.68239	0.17154	0.00105061	4.49463	2.93e-05	hyper	0.00860482	1.37856	0.172757	pos	-0.000198902	-0.79637	0.428716	neg
chr12_8588401_8588550	9	intron (NM_177802, intron 1 of 6)	intron	NM_177802	Slc7a15	L1Md_Gf|LINE|L1	10591	NM_177802	0.060403	0.633333	0	4.45186	0.0987628	-0.000758666	-4.55715	2.93e-05	hypo	0.0021193	0.39363	0.695478	pos	-0.000232168	-0.829225	0.42244	neg
chr1_91130701_91130850	2	Intergenic	Intergenic	NM_001033408	Rbm44	RLTRETN_Mm|LTR|ERVK	-14328	NM_001033408	0.013423	0.466667	0	2.02274	3.0817	0.00105402	4.57977	3.1e-05	hyper	0.00674946	0.696151	0.48945	pos	0.00145893	0.542679	0.595347	pos
chr2_85958251_85958400	4	Intergenic	Intergenic	NM_001011774	Olfr1028	IAPLTR4|LTR|ERVK	7260	NM_001011774	0.026846	0.5	0	3.32649	0.157133	-0.000980031	-4.47941	3.1e-05	hypo	-0.00812804	-1.39123	0.1689	neg	0.000531563	2.27383	0.0262863	pos
chr17_35394901_35395050	12	non-coding (NR_051981, exon 3 of 3)	non-coding	NR_051981	H2-Q5	non-coding (NR_051981, exon 3 of 3)	876	NR_051981	0.080537	0.6	2	3.36018	0.294259	-0.00089166	-4.574	3.12e-05	hypo	-0.00228803	-0.298076	0.76663	neg	0.000983155	1.38114	0.1895	pos
chr18_15061951_15062100	14	exon (NM_001142731, exon 1 of 5)	exon	NM_001142731	Kctd1	exon (NM_001142731, exon 1 of 5)	1557	NM_001142731	0.09396	0.66	0	3.35873	0.237242	0.00111943	4.53505	3.14e-05	hyper	0.00310736	0.401371	0.689935	pos	-0.000937916	-2.44339	0.0311693	neg
chr17_36129151_36129300	5	intron (NM_001177467, intron 1 of 3)	intron	NM_001177467	Gm7030	intron (NM_001177467, intron 1 of 3)	200	NM_001177467	0.033557	0.613333	0	3.73933	0.389753	0.000968719	4.55412	3.32e-05	hyper	0.0101703	1.19563	0.236472	pos	0.000675261	0.768312	0.454891	pos
chr16_30601051_30601200	9	exon (NM_177632, exon 1 of 1)	exon	NM_177632	Fam43a	exon (NM_177632, exon 1 of 1)	1402	NM_177632	0.053691	0.573333	0	3.37109	0.201517	0.00101241	4.53799	3.33e-05	hyper	-0.00242813	-0.336037	0.738281	neg	0.000914077	2.42673	0.0350392	pos
chr12_23800501_23800650	15	Intergenic	Intergenic	NM_001256489	9030624G23Rik	CpG	296694	NM_001256489	0.100671	0.653333	0	2.60542	1.19364	0.00182243	4.5481	3.35e-05	hyper	0.0195228	1.23938	0.219802	pos	-0.000872777	-0.603553	0.555714	neg
chr17_6448501_6448650	5	non-coding (NR_033520, exon 3 of 10)	non-coding	NR_033520	Tmem181b-ps	non-coding (NR_033520, exon 3 of 10)	2419	NR_033520	0.033557	0.42	0	3.65345	0.245002	0.000796663	4.52573	3.46e-05	hyper	-0.00496658	-0.730659	0.467636	neg	-0.00119777	-2.11485	0.0510753	neg
chr7_82869901_82870050	9	exon (NM_175366, exon 2 of 2)	exon	NM_175366	Mex3b	exon (NM_175366, exon 2 of 2)	2642	NM_175366	0.060403	0.66	0	3.17145	0.168151	0.000970967	4.51549	3.52e-05	hyper	0.0158689	2.44569	0.0190033	pos	-0.000374814	-1.23096	0.250397	neg
chr8_21868651_21868800	7	Intergenic	Intergenic	NM_139225	Defb10	IAPEY2_LTR|LTR|ERVK	9824	NM_139225	0.04698	0.533333	1	4.44034	0.0474106	-0.00052765	-4.44155	3.55e-05	hypo	0.00622063	1.96089	0.0541788	pos	0.000383664	3.02247	0.00358474	pos
chr5_143300551_143300700	9	TTS (NM_172726)	TTS	NM_172726	E130309D02Rik	TTS (NM_172726)	14735	NM_172726	0.060403	0.64	0	3.89569	0.0677371	-0.000594059	-4.5464	3.57e-05	hypo	-0.00276847	-0.603217	0.548678	neg	-9.76e-05	-0.348883	0.734607	neg
chr15_85270651_85270800	7	intron (NM_010180, intron 16 of 16)	intron	NM_010180	Fbln1	intron (NM_010180, intron 16 of 16)	64717	NM_010180	0.04698	0.566667	0	3.33427	0.18642	-0.00103371	-4.51362	3.58e-05	hypo	0.000762001	0.102615	0.918682	pos	-0.00024148	-0.622695	0.546556	neg
chr4_34986001_34986150	7	exon (NM_178061, exon 3 of 4)	exon	NM_178061	Mob3b	exon (NM_178061, exon 3 of 4)	-74594	NR_040652	0.04698	0.506667	2	3.88049	0.07666	-0.000677128	-4.51044	3.63e-05	hypo	-0.000167234	-0.0348834	0.97232	neg	8.87e-05	0.363088	0.724021	pos
chr14_118491451_118491600	6	intron (NM_001163676, intron 28 of 29)	intron	NM_001163676	Abcc4	intron (NM_001163676, intron 28 of 29)	100947	NR_105815	0.040268	0.56	0	3.64998	0.101198	0.000801958	4.42571	3.75e-05	hyper	-0.00985667	-2.03701	0.0457255	neg	-0.000189923	-0.980916	0.330271	neg
chr16_35660401_35660550	9	intron (NM_013661, intron 16 of 21)	intron	NM_013661	Sema5b	CpG-5709	108881	NM_153550	0.060403	0.713333	0	2.74338	0.512482	0.00132121	4.52086	3.78e-05	hyper	0.0237021	2.15006	0.0352762	pos	-0.000155773	-0.187642	0.854244	neg
chr15_78894901_78895050	7	TTS (NM_145929)	TTS	NM_145929	Gga1	TTS (NM_145929)	3135	NR_105920	0.04698	0.62	0	3.55499	0.239822	-0.00106153	-4.49783	3.79e-05	hypo	-0.028033	-3.58238	0.000742034	neg	0.000251806	0.593121	0.564868	pos
chr3_55117651_55117800	7	exon (NM_144895, exon 2 of 9)	exon	NM_144895	Spg20	exon (NM_144895, exon 2 of 9)	5559	NM_001144987	0.04698	0.52	0	3.8641	0.0799484	-0.000699866	-4.48306	3.82e-05	hypo	0.00493292	1.03347	0.307125	pos	-0.000109428	-0.479702	0.641549	neg
chr9_114853501_114853650	5	Intergenic	Intergenic	NM_027294	Cmtm8	Intergenic	-9423	NM_027294	0.033557	0.546667	0	3.66463	0.174792	-0.000922405	-4.5024	3.88e-05	hypo	-0.00577651	-0.806176	0.423356	neg	-9.48e-05	-0.219113	0.830443	neg
chr13_55419901_55420050	4	intron (NM_021489, intron 12 of 13)	intron	NM_021489	F12	intron (NM_021489, intron 12 of 13)	-4743	NM_029303	0.020134	0.44	0	3.59448	0.0888841	-0.000667771	-4.49032	3.97e-05	hypo	-0.0100146	-1.92196	0.0593671	neg	7.21e-05	0.228373	0.8232	pos
chr8_26895901_26896050	6	Intergenic	Intergenic	NR_045904	2310008N11Rik	ORR1B2|LTR|ERVL-MaLR	-71552	NR_045904	0.040268	0.493333	0	3.57819	0.0982403	-0.000784351	-4.46022	4.05e-05	hypo	-0.00473755	-0.93089	0.357881	neg	0.000167661	0.742128	0.477201	pos
chr10_80002501_80002650	13	exon (NM_013850, exon 13 of 46)	exon	NM_013850	Abca7	exon (NM_013850, exon 13 of 46)	4960	NM_013850	0.080537	0.62	0	3.71075	0.0679679	0.000633626	4.46684	4.17e-05	hyper	0.0055782	1.31393	0.196729	pos	-0.000120693	-0.612598	0.556527	neg
chr6_99615151_99615300	3	Intergenic	Intergenic	NM_025829	Eif4e3	Intergenic	51546	NM_025829	0.020134	0.533333	0	3.7214	0.0949217	0.000785193	4.39447	4.19e-05	hyper	4.71e-05	0.00988014	0.992147	pos	2.62e-05	0.137337	0.891189	pos
chr13_112340401_112340550	4	intron (NM_001168403, intron 6 of 11)	intron	NM_001168403	Ankrd55	intron (NM_001168403, intron 6 of 11)	51957	NM_001168404	0.026846	0.413333	0	3.19465	0.104599	-0.000802693	-4.4601	4.2e-05	hypo	-0.0029778	-0.608709	0.547939	neg	-0.000406185	-2.02753	0.0956627	neg
chr12_23634751_23634900	18	Intergenic	Intergenic	NM_001256489	9030624G23Rik	CpG	462444	NM_001256489	0.120805	0.746667	0	2.42135	1.48383	0.00127317	4.48513	4.25e-05	hyper	0.00818353	0.697827	0.4882	pos	-0.00184816	-1.04665	0.312421	neg
chr6_91693501_91693650	2	intron (NM_009320, intron 1 of 14)	intron	NM_009320	Slc6a6	intron (NM_009320, intron 1 of 14)	9508	NM_009320	0.013423	0.533333	0	3.52302	0.170731	-0.000911345	-4.44671	4.26e-05	hypo	-0.0105706	-1.55619	0.125393	neg	-0.000142935	-0.388142	0.703837	neg
chr18_54476251_54476400	4	Intergenic	Intergenic	NR_040338	Redrum	RLTR10D2|LTR|ERVK	54030	NR_040338	0.026846	0.54	0	4.15083	0.0519314	-0.000567956	-4.43165	4.27e-05	hypo	0.00088491	0.233987	0.816083	pos	0.000183595	1.06603	0.307292	pos
chr10_7867351_7867500	18	exon (NM_172785, exon 6 of 6)	exon	NM_172785	Zc3h12d	exon (NM_172785, exon 6 of 6)	31044	NR_039563	0.120805	0.76	1	2.40628	2.14255	0.00162507	4.47909	4.29e-05	hyper	-0.0051459	-0.345016	0.73136	neg	6.93e-05	0.0334377	0.973774	pos
chr5_121940701_121940850	6	intron (NM_007804, intron 2 of 22)	intron	NM_007804	Cux2	intron (NM_007804, intron 2 of 22)	91778	NM_001359950	0.040268	0.593333	0	3.55621	0.199205	-0.00110565	-4.42434	4.32e-05	hypo	-0.00188516	-0.26112	0.795257	neg	6.45e-05	0.201737	0.843538	pos	CUX2
chr17_86230501_86230650	5	intron (NM_011104, intron 1 of 14)	intron	NM_011104	Prkce	intron (NM_011104, intron 1 of 14)	56603	NR_045435	0.033557	0.486667	0	4.13294	0.0656768	-0.00062365	-4.45694	4.33e-05	hypo	0.00687437	1.56393	0.124858	pos	-5.1e-05	-0.233476	0.820207	neg
chr16_76294801_76294950	5	5' UTR (NM_173440, exon 4 of 4)	5' UTR	NM_173440	Nrip1	5' UTR (NM_173440, exon 4 of 4)	78174	NM_173440	0.033557	0.6	0	3.8032	0.11742	-0.00083127	-4.43072	4.35e-05	hypo	-0.00629202	-1.18824	0.242346	neg	-0.000393602	-1.72944	0.117611	neg		NRIP1
chr14_33589351_33589500	6	intron (NM_008978, intron 1 of 11)	intron	NM_008978	Ptpn20	intron (NM_008978, intron 1 of 11)	155	NM_008978	0.040268	0.646667	0	4.07195	0.0482365	0.000512102	4.45018	4.55e-05	hyper	-0.00291801	-0.753022	0.454684	neg	6.98e-05	0.322619	0.753066	pos
chr6_73046701_73046850	2	intron (NM_001164669, intron 63 of 76)	intron	NM_001164669	Dnah6	L1MC5|LINE|L1	-88027	NM_001190327	0.013423	0.306667	0	3.24296	0.0878461	0.000753627	4.37006	4.57e-05	hyper	-0.00237906	-0.516615	0.607178	neg	-3.29e-05	-0.17849	0.858893	neg
chr10_80810251_80810400	12	exon (NM_028001, exon 5 of 7)	exon	NM_028001	Jsrp1	exon (NM_028001, exon 5 of 7)	3173	NM_028001	0.080537	0.706667	0	3.50622	0.168556	0.000981768	4.36901	4.59e-05	hyper	-0.000621319	-0.103543	0.917851	neg	-0.000809078	-3.36967	0.00126973	neg
chr8_75005251_75005400	7	intron (NM_178017, intron 5 of 10)	intron	NM_178017	Hmgxb4	ERVB7_1-LTR_MM|LTR|ERVK	-10897	NM_001316754	0.04698	0.446667	0	4.08729	0.058411	-0.000580606	-4.42901	4.64e-05	hypo	0.00777032	1.94264	0.0587433	pos	0.000187131	0.981737	0.350036	pos
chr10_111524551_111524700	6	Intergenic	Intergenic	NM_009344	Phlda1	Intergenic	18339	NM_009344	0.040268	0.46	3	3.91826	0.0690195	-0.000577189	-4.43833	4.67e-05	hypo	-0.0039713	-0.910287	0.366696	neg	0.000414595	1.71468	0.113622	pos
chr11_35178151_35178300	6	intron (NM_011412, intron 3 of 35)	intron	NM_011412	Slit3	intron (NM_011412, intron 3 of 35)	56769	NM_011412	0.040268	0.613333	0	3.59016	0.105401	-0.000813064	-4.39484	4.76e-05	hypo	-0.00347901	-0.679152	0.501157	neg	0.000111126	0.517274	0.616343	pos
chr12_110664451_110664600	5	intron (NM_030238, intron 71 of 76)	intron	NM_030238	Dync1h1	intron (NM_030238, intron 71 of 76)	18094	NM_025488	0.026846	0.6	0	4.05754	0.0550349	-0.000563174	-4.41069	4.76e-05	hypo	0.00979471	2.58569	0.0133545	pos	-0.000201342	-1.15891	0.272973	neg
chr8_105259351_105259500	10	intron (NM_001033161, intron 4 of 4)	intron	NM_001033161	Tradd	CpG	-4272	NM_001271915	0.067114	0.64	0	3.86478	0.105098	0.000708226	4.39651	4.84e-05	hyper	0.00469659	0.93287	0.355336	pos	-0.000686047	-2.7627	0.0149907	neg
chr8_75005401_75005550	6	intron (NM_178017, intron 5 of 10)	intron	NM_178017	Hmgxb4	ERVB7_1-LTR_MM|LTR|ERVK	-10747	NM_001316754	0.040268	0.613333	0	3.51291	0.0820493	-0.000716298	-4.3523	4.87e-05	hypo	0.00715674	1.62844	0.108269	pos	0.000191459	1.08874	0.280289	pos
chr14_65396101_65396250	3	intron (NM_199029, intron 9 of 9)	intron	NM_199029	Zfp395	intron (NM_199029, intron 9 of 9)	29297	NM_001205075	0.020134	0.566667	0	3.8302	0.100446	-0.000765426	-4.41585	5.09e-05	hypo	-0.00770187	-1.52595	0.136679	neg	-0.000241038	-1.06724	0.322789	neg
chr5_67399801_67399950	7	intron (NM_001164806, intron 4 of 4)	intron	NM_001164806	Bend4	intron (NM_001164806, intron 4 of 4)	27924	NM_001164806	0.04698	0.466667	0	4.17619	0.0568358	-0.000559765	-4.40177	5.1e-05	hypo	0.0102418	2.6452	0.0114522	pos	-4.6e-05	-0.250303	0.807648	neg
chr11_115689601_115689750	9	intron (NM_001313936, intron 2 of 5)	intron	NM_001313936	Grb2	intron (NM_001313936, intron 2 of 5)	9859	NM_001313937	0.060403	0.553333	0	3.88432	0.0660099	-0.000572755	-4.40047	5.15e-05	hypo	-0.00127632	-0.296137	0.768271	neg	-0.000223203	-0.956805	0.357394	neg
chr7_141481951_141482100	23	intron (NM_001252588, intron 1 of 7)	intron	NM_001252588	Tspan4	CpG	5645	NM_001252588	0.154362	0.813333	0	3.41561	0.343147	0.00127963	4.40232	5.25e-05	hyper	-0.0250124	-2.49876	0.0153132	neg	-0.000401569	-0.687334	0.504736	neg
chr18_3041401_3041550	3	Intergenic	Intergenic	NM_001167539	Vmn1r238	IAPLTR4_I|LTR|ERVK	81937	NM_001167539	0.020134	0.513333	4	4.70865	0.0546096	-0.000583605	-4.36031	5.26e-05	hypo	0.000915616	0.246734	0.806352	pos	0.000124639	0.799508	0.440246	pos
chr2_166592101_166592250	5	intron (NM_177782, intron 18 of 39)	intron	NM_177782	Prex1	intron (NM_177782, intron 18 of 39)	27653	NR_152154	0.033557	0.626667	0	3.53444	0.244026	0.000885059	4.40831	5.3e-05	hyper	-0.00973443	-1.2572	0.213218	neg	0.000314922	0.491155	0.630875	pos
chr9_114853351_114853500	7	Intergenic	Intergenic	NM_027294	Cmtm8	Intergenic	-9273	NM_027294	0.04698	0.54	0	3.80978	0.144932	-0.000844901	-4.39008	5.46e-05	hypo	-0.00543672	-0.835872	0.406807	neg	-9.31e-05	-0.254694	0.803357	neg
chr18_23884801_23884950	8	intron (NM_001162941, intron 7 of 7)	intron	NM_001162941	Mapre2	intron (NM_001162941, intron 7 of 7)	-69813	NM_027007	0.053691	0.54	1	3.51316	0.0884258	-0.000724619	-4.38478	5.51e-05	hypo	0.00210913	0.414493	0.680616	pos	-8.12e-05	-0.330668	0.748265	neg
chr6_121024501_121024650	3	intron (NR_138097, intron 13 of 18)	intron	NR_138097	Mical3	intron (NR_138097, intron 13 of 18)	-39889	NR_138098	0.020134	0.52	0	3.53027	0.0768705	-0.000678215	-4.36992	5.58e-05	hypo	-0.00739554	-1.76589	0.088705	neg	0.000180781	1.06411	0.331721	pos
chr5_105784651_105784800	4	intron (NM_001122768, intron 2 of 2)	intron	NM_001122768	Lrrc8d	intron (NM_001122768, intron 2 of 2)	83915	NM_178701	0.026846	0.386667	0	3.49283	0.099774	-0.000755471	-4.39793	5.58e-05	hypo	-0.00477602	-0.903892	0.371662	neg	-2.39e-05	-0.0940097	0.927535	neg
chr2_71895751_71895900	7	intron (NM_001360002, intron 9 of 10)	intron	NM_001360002	Pdk1	intron (NM_001360002, intron 9 of 10)	20921	NM_001360002	0.04698	0.56	0	3.60821	0.0723173	-0.000658274	-4.31276	5.6e-05	hypo	-0.00403094	-0.988977	0.326342	neg	-0.000238166	-1.46033	0.149016	neg
chr12_100935601_100935750	9	exon (NM_026681, exon 21 of 30)	exon	NM_026681	Ccdc88c	exon (NM_026681, exon 21 of 30)	-27477	NM_175493	0.060403	0.626667	0	3.84771	0.128318	-0.000874999	-4.34929	5.62e-05	hypo	-0.00345574	-0.616732	0.541133	neg	-0.000381485	-1.61123	0.139535	neg
chr1_151576951_151577100	4	intron (NM_022018, intron 1 of 13)	intron	NM_022018	Fam129a	intron (NM_022018, intron 1 of 13)	5652	NM_022018	0.026846	0.446667	0	3.65431	0.0782989	0.000696923	4.34906	5.67e-05	hyper	-0.00290589	-0.632861	0.530394	neg	-7.32e-05	-0.364024	0.722961	neg
chr18_11054551_11054700	24	exon (NM_010258, exon 2 of 7)	exon	NM_010258	Gata6	exon (NM_010258, exon 2 of 7)	-2058	NR_105022	0.161074	0.773333	0	3.65228	0.196336	0.00103022	4.30637	5.72e-05	hyper	0.0175081	2.74066	0.00790873	pos	0.000428593	1.67668	0.0984081	pos
chr5_121984951_121985100	6	intron (NM_007804, intron 2 of 22)	intron	NM_007804	Cux2	intron (NM_007804, intron 2 of 22)	62800	NM_007804	0.040268	0.533333	0	3.52174	0.202255	-0.00103369	-4.34739	5.78e-05	hypo	-0.0143428	-1.96726	0.0550194	neg	-0.000133216	-0.380788	0.709541	neg	CUX2
chr17_19932301_19932450	6	Intergenic	Intergenic	NM_001104566	Vmn2r104	IAPLTR4_I|LTR|ERVK	115830	NM_001104566	0.040268	0.48	1	4.00492	0.0532069	-0.000531873	-4.36298	5.81e-05	hypo	0.0117758	3.55942	0.00143062	pos	0.000363929	2.69174	0.0406142	pos
chr1_27730651_27730800	4	Intergenic	Intergenic	NR_151583	Gm5524	RLTR6-int|LTR|ERV1	-153321	NR_151583	0.026846	0.533333	0	3.56948	1.14581	-0.00084683	-4.38753	5.89e-05	hypo	0.020899	2.59197	0.0122833	pos	-0.00231622	-1.47876	0.160248	neg
chr4_130578151_130578300	5	Intergenic	Intergenic	NM_025998	Nkain1	Intergenic	-4189	NM_025998	0.033557	0.44	0	3.40724	0.0791652	0.000705009	4.29554	5.94e-05	hyper	-0.00432864	-0.987657	0.326983	neg	-2.59e-05	-0.147422	0.883255	neg
chr11_5458351_5458500	3	Intergenic	Intergenic	NM_001080924	Znrf3	Intergenic	-13578	NM_001080924	0.020134	0.466667	0	4.0141	0.0612407	-0.000597044	-4.37103	5.94e-05	hypo	0.00618663	1.45926	0.152032	pos	2.08e-05	0.100403	0.922344	pos
chr8_84716101_84716250	10	exon (NM_001081981, exon 9 of 11)	exon	NM_001081981	Nfix	exon (NM_001081981, exon 9 of 11)	14718	NM_008535	0.067114	0.613333	0	3.95396	0.103538	0.000740461	4.34612	6.05e-05	hyper	0.00896967	1.67747	0.100048	pos	-0.000261317	-0.984659	0.345185	neg
chr4_150793501_150793650	6	Intergenic	Intergenic	NM_001356323	Errfi1	L1MB8|LINE|L1	-60221	NM_001356323	0.040268	0.506667	1	4.1345	0.047098	-0.000537899	-4.28974	6.07e-05	hypo	-0.00107152	-0.32001	0.749987	neg	-0.000132533	-0.989188	0.326239	neg
chr8_71602951_71603100	4	intron (NM_001166213, intron 8 of 14)	intron	NM_001166213	Fam129c	intron (NM_001166213, intron 8 of 14)	5379	NM_001166213	0.026846	0.666667	1	2.6103	1.40063	0.00119823	4.37534	6.1e-05	hyper	0.00341016	0.301612	0.76407	pos	-0.00227923	-1.35429	0.196153	neg
chr16_33851401_33851550	2	intron (NM_001145884, intron 2 of 14)	intron	NM_001145884	Itgb5	IAPEz-int|LTR|ERVK	21810	NM_001145884	0.013423	0.506667	0	3.15128	0.241665	-0.00117057	-4.33552	6.26e-05	hypo	-0.00927109	-1.14207	0.259973	neg	0.000163655	0.431716	0.675209	pos
chr18_53708851_53709000	7	intron (NM_178686, intron 16 of 20)	intron	NM_178686	Cep120	intron (NM_178686, intron 16 of 20)	35622	NM_178686	0.04698	0.606667	0	4.12538	0.0591624	-0.000585415	-4.27471	6.39e-05	hypo	0.0088891	2.43071	0.0178375	pos	0.000250609	1.71262	0.0915488	pos
chr17_85066051_85066200	7	intron (NM_001163623, intron 11 of 13)	intron	NM_001163623	Prepl	intron (NM_001163623, intron 11 of 13)	24142	NM_001163622	0.04698	0.58	0	3.79892	0.0684853	-0.000642935	-4.27434	6.4e-05	hypo	-0.0019644	-0.489062	0.626444	neg	-0.000205065	-1.2759	0.206532	neg
chr5_103306501_103306650	9	Intergenic	Intergenic	NR_040699	4930429D17Rik	ERVB7_1-LTR_MM|LTR|ERVK	-7546	NR_040699	0.060403	0.506667	0	3.21055	0.1483	-0.000898374	-4.32763	6.49e-05	hypo	-0.00266316	-0.407288	0.685635	neg	-0.000331613	-1.01631	0.330965	neg
chr19_3814951_3815100	8	exon (NM_001167886, exon 11 of 11)	exon	NM_001167886	Kmt5b	exon (NM_001167886, exon 11 of 11)	-36748	NM_013490	0.053691	0.553333	0	4.24674	0.0493538	-0.000517611	-4.33329	6.52e-05	hypo	-0.00191553	-0.507815	0.614005	neg	-0.000191877	-1.01544	0.333371	neg
chr2_118880551_118880700	5	3' UTR (NM_019826, exon 12 of 12)	3' UTR	NM_019826	Ivd	3' UTR (NM_019826, exon 12 of 12)	18625	NM_019826	0.033557	0.6	1	3.99088	0.0900173	-0.000684934	-4.32801	6.61e-05	hypo	-0.00234899	-0.450966	0.653874	neg	-9.36e-07	-0.00335389	0.99738	neg
chr4_128789851_128790000	15	exon (NM_001081098, exon 4 of 9)	exon	NM_001081098	Zfp362	exon (NM_001081098, exon 4 of 9)	16187	NM_001081098	0.100671	0.72	0	3.3182	0.182085	0.00101667	4.30964	6.68e-05	hyper	0.00333213	0.464	0.644882	pos	-0.000316965	-0.9292	0.371777	neg
chr1_171066001_171066150	9	Intergenic	Intergenic	NR_106103	Mir6546	Intergenic	-1423	NR_106103	0.060403	0.633333	0	4.66901	0.955907	0.00132921	4.33519	6.92e-05	hyper	-0.00302803	-0.24319	0.808706	neg	-0.000947529	-0.639335	0.532584	neg
chr13_50868451_50868600	7	Intergenic	Intergenic	NR_045364	4930518P08Rik	IAPLTR4_I|LTR|ERVK	-103277	NR_045364	0.04698	0.546667	0	4.30827	0.0526356	-0.000552922	-4.31108	6.92e-05	hypo	0.00108072	0.2758	0.784042	pos	0.000104334	0.557711	0.589631	pos
chr11_95831251_95831400	8	3' UTR (NM_153104, exon 3 of 3)	3' UTR	NM_153104	Phospho1	3' UTR (NM_153104, exon 3 of 3)	6825	NM_153104	0.053691	0.586667	0	3.52804	0.226846	0.000877079	4.33844	6.97e-05	hyper	0.0139974	1.86462	0.0667708	pos	-0.000336986	-0.630804	0.540349	neg
chr12_40321351_40321500	5	intron (NM_178845, intron 8 of 11)	intron	NM_178845	Zfp277	intron (NM_178845, intron 8 of 11)	98061	NR_045157	0.033557	0.56	0	3.63331	0.084718	-0.000691297	-4.31782	6.97e-05	hypo	-0.00183627	-0.365661	0.716362	neg	-0.000107809	-0.432943	0.674752	neg
chr16_22277701_22277850	1	Intergenic	Intergenic	NM_001330554	Tra2b	IAPEY3-int|LTR|ERVK	-11770	NM_001330554	0.006711	0.46	0	3.83044	0.0537676	0.000564535	4.24836	7.01e-05	hyper	-0.000675268	-0.1903	0.849667	neg	0.0002555	1.79947	0.0765859	pos
chr5_121940551_121940700	7	intron (NM_007804, intron 2 of 22)	intron	NM_007804	Cux2	L1ME3A|LINE|L1	91628	NM_001359950	0.04698	0.526667	0	3.55018	0.181338	-0.00102719	-4.28405	7.02e-05	hypo	-8.6e-05	-0.0123538	0.990201	neg	-9.71e-05	-0.312835	0.759822	neg	CUX2
chr4_146263201_146263350	14	Intergenic	Intergenic	NM_001083918	Zfp991	CpG	-7110	NM_001083918	0.09396	0.753333	8	2.46442	0.563903	0.00156142	4.32665	7.07e-05	hyper	-0.00206791	-0.15697	0.875764	neg	-0.000112845	-0.127018	0.901016	neg
chr11_77778151_77778300	7	exon (NM_001291212, exon 1 of 41)	exon	NM_001291212	Myo18a	exon (NM_001291212, exon 1 of 41)	990	NM_011586	0.04698	0.56	0	4.10284	0.0931036	-0.000727671	-4.29478	7.19e-05	hypo	0.00451938	0.878892	0.38438	pos	-6.63e-05	-0.272433	0.790724	neg
chr10_128251951_128252100	7	exon (NM_001136082, exon 28 of 29)	exon	NM_001136082	Timeless	exon (NM_001136082, exon 28 of 29)	-2106	NM_133996	0.04698	0.586667	0	3.88441	0.151102	-0.000866497	-4.29381	7.34e-05	hypo	-0.0124335	-1.89541	0.0636938	neg	-0.000208113	-0.604983	0.556665	neg
chr7_97325851_97326000	14	promoter-TSS (NM_001177412)	promoter-TSS	NM_001177412	Usp35	promoter-TSS (NM_001177412)	39	NM_001177412	0.09396	0.7	1	3.54619	0.210219	0.00101315	4.31032	7.51e-05	hyper	-0.0106106	-1.36836	0.177352	neg	0.000422746	1.01385	0.336334	pos
chr7_142002001_142002150	10	exon (NM_001009930, exon 20 of 20)	exon	NM_001009930	Brsk2	exon (NM_001009930, exon 20 of 20)	9896	NR_037291	0.067114	0.606667	0	3.2774	0.125991	-0.000808531	-4.28659	7.54e-05	hypo	0.00410726	0.655672	0.514814	pos	-0.000189304	-0.555393	0.588531	neg
chr3_96464401_96464550	5	Intergenic	Intergenic	NM_001256180	BC107364	Intergenic	-12169	NM_001256180	0.026846	0.506667	0	4.02996	0.0484061	0.000503325	4.29651	7.55e-05	hyper	0.000110937	0.0286488	0.977255	pos	-0.000177164	-0.847887	0.415042	neg
chr12_8588701_8588850	7	intron (NM_177802, intron 1 of 6)	intron	NM_177802	Slc7a15	RLTR1D2_MM|LTR|ERV1	10291	NM_177802	0.04698	0.54	0	4.06748	0.0635435	-0.000589732	-4.30422	7.6e-05	hypo	0.00203879	0.458865	0.648438	pos	0.000147568	0.635842	0.54059	pos
chr4_128767201_128767350	7	exon (NM_001009819, exon 5 of 5)	exon	NM_001009819	A3galt2	exon (NM_001009819, exon 5 of 5)	8017	NM_001009819	0.04698	0.633333	0	4.50926	0.0579259	-0.000566462	-4.26109	7.75e-05	hypo	0.00491287	1.28028	0.207849	pos	0.000316541	1.8645	0.0912596	pos
chr4_71291401_71291550	5	Intergenic	Intergenic	NM_172694	Megf9	IAPLTR4|LTR|ERVK	-756547	NM_172694	0.033557	0.486667	0	3.91721	0.0801546	-0.000671219	-4.25507	7.78e-05	hypo	-6.25e-05	-0.0132148	0.989513	neg	2.67e-05	0.121056	0.905467	pos
chr3_69289951_69290100	10	Intergenic	Intergenic	NM_178726	Ppm1l	Intergenic	-26893	NM_178726	0.067114	0.526667	0	3.1956	0.229833	-0.00103288	-4.2913	7.9e-05	hypo	-0.0224592	-2.93896	0.00523326	neg	7.21e-05	0.186734	0.856195	pos
chr8_22682251_22682400	7	intron (NM_001159774, intron 6 of 21)	intron	NM_001159774	Ikbkb	intron (NM_001159774, intron 6 of 21)	24258	NM_001159774	0.04698	0.506667	0	3.50323	0.137002	-0.000868042	-4.26965	7.92e-05	hypo	-0.00497379	-0.849186	0.401598	neg	-0.000486788	-1.88324	0.0976348	neg
chr11_3705301_3705450	9	intron (NM_001302631, intron 10 of 10)	intron	NM_001302631	Osbp2	intron (NM_001302631, intron 10 of 10)	16852	NM_001302630	0.060403	0.64	0	3.86297	0.0974917	0.000704462	4.25582	7.97e-05	hyper	-0.000462045	-0.0900067	0.928657	neg	-0.000427385	-1.70711	0.112176	neg
chr15_76034701_76034850	17	Intergenic	Intergenic	NM_134087	Fam83h	CpG	-20439	NM_134087	0.114094	0.7	0	3.37268	0.130913	0.000891619	4.26609	8.03e-05	hyper	-0.00376282	-0.651549	0.519811	neg	-0.000137638	-0.569777	0.589234	neg
chr7_100485151_100485300	4	3' UTR (NM_009464, exon 7 of 7)	3' UTR	NM_009464	Ucp3	3' UTR (NM_009464, exon 7 of 7)	-8133	NM_011671	0.026846	0.466667	0	3.73709	0.0890095	0.000732823	4.20866	8.05e-05	hyper	-0.00574099	-1.23471	0.221384	neg	9.85e-05	0.529242	0.59844	pos
chr8_125785201_125785350	7	exon (NM_175561, exon 25 of 34)	exon	NM_175561	Pcnx2	exon (NM_175561, exon 25 of 34)	51072	NM_025636	0.04698	0.513333	0	4.13914	0.0557394	-0.000557481	-4.24478	8.07e-05	hypo	0.0100876	2.8484	0.00754953	pos	0.000243169	1.69417	0.131099	pos
chr17_36129301_36129450	8	promoter-TSS (NM_001177467)	promoter-TSS	NM_001177467	Gm7030	promoter-TSS (NM_001177467)	50	NM_001177467	0.053691	0.613333	0	3.16852	0.54245	0.00116477	4.28601	8.09e-05	hyper	0.00999632	0.933428	0.354179	pos	0.000861811	0.863518	0.402421	pos
chr8_71685151_71685300	8	exon (NM_010589, exon 18 of 25)	exon	NM_010589	Jak3	exon (NM_010589, exon 18 of 25)	-4027	NM_013564	0.053691	0.593333	0	4.24535	0.125651	0.00076814	4.27734	8.11e-05	hyper	0.000821284	0.130906	0.896291	pos	-0.000249049	-0.659193	0.522303	neg
chr4_120063601_120063750	4	intron (NM_010657, intron 2 of 8)	intron	NM_010657	Hivep3	intron (NM_010657, intron 2 of 8)	-97531	NM_007902	0.026846	0.526667	1	3.97708	0.120628	-0.000796116	-4.28399	8.12e-05	hypo	-0.00620022	-1.06119	0.29464	neg	-7.3e-05	-0.251142	0.807831	neg
chr15_81851551_81851700	5	exon (NM_020507, exon 2 of 2)	exon	NM_020507	Tob2	exon (NM_020507, exon 2 of 2)	6701	NM_020507	0.033557	0.593333	0	3.62927	0.202055	-0.000872541	-4.26502	8.28e-05	hypo	-0.0265741	-3.73861	0.000418522	neg	7.96e-05	0.188334	0.853602	pos
chr4_133256701_133256850	3	intron (NM_031393, intron 9 of 14)	intron	NM_031393	Sytl1	MIRc|SINE|MIR	6312	NM_031393	0.020134	0.52	4	3.23542	0.770643	0.000856333	4.28139	8.33e-05	hyper	0.0218455	2.66755	0.00992254	pos	0.00239349	2.22631	0.0424289	pos
chr5_121907101_121907250	6	intron (NM_007804, intron 4 of 22)	intron	NM_007804	Cux2	intron (NM_007804, intron 4 of 22)	58178	NM_001359950	0.040268	0.533333	0	3.96385	0.054657	-0.000572609	-4.19716	8.38e-05	hypo	0.000810187	0.22239	0.824708	pos	-0.000127732	-0.876232	0.384131	neg	CUX2
chr6_85125751_85125900	8	5' UTR (NM_001034902, exon 1 of 3)	5' UTR	NM_001034902	Gm5878	5' UTR (NM_001034902, exon 1 of 3)	269	NM_001034902	0.053691	0.626667	0	3.59951	0.12426	0.00084269	4.25064	8.41e-05	hyper	-0.00839912	-1.49182	0.145218	neg	-0.000350037	-1.43511	0.192618	neg
chr4_6159301_6159450	5	Intergenic	Intergenic	NM_026534	Ubxn2b	MMERVK9C_I-int|LTR|ERVK	-31730	NM_026534	0.033557	0.566667	0	3.50476	0.157607	0.000784592	4.2525	8.56e-05	hyper	0.00192798	0.286506	0.775416	pos	-3.71e-05	-0.0818672	0.935875	neg
chr18_15062251_15062400	6	exon (NM_001142731, exon 1 of 5)	exon	NM_001142731	Kctd1	exon (NM_001142731, exon 1 of 5)	1257	NM_001142731	0.040268	0.566667	0	2.75303	0.341495	0.00138201	4.23475	8.58e-05	hyper	0.00980958	1.06538	0.293909	pos	-0.000706966	-1.78727	0.109934	neg
chr8_125785351_125785500	7	exon (NM_175561, exon 25 of 34)	exon	NM_175561	Pcnx2	exon (NM_175561, exon 25 of 34)	51222	NM_025636	0.04698	0.58	0	4.33384	0.0350239	-0.00044359	-4.18607	8.71e-05	hypo	0.00602419	2.1289	0.0370567	pos	0.000219269	1.93653	0.0571519	pos
chr16_92348701_92348850	7	exon (NM_008424, exon 2 of 2)	exon	NM_008424	Kcne1	exon (NM_008424, exon 2 of 2)	10693	NM_008424	0.04698	0.546667	0	4.23767	0.0647281	-0.000554492	-4.24428	8.88e-05	hypo	-0.0111821	-2.62727	0.0113887	neg	1.8e-05	0.0805625	0.937273	pos
chr5_34327051_34327200	8	Intergenic	Intergenic	NM_011278	Rnf4	CpG	-9125	NM_011278	0.053691	0.646667	0	3.74157	0.124191	0.00082076	4.24376	8.93e-05	hyper	0.00220783	0.365538	0.716482	pos	-0.000320655	-1.07754	0.308415	neg
chr15_77079601_77079750	7	3' UTR (NM_001110830, exon 13 of 13)	3' UTR	NM_001110830	Rbfox2	3' UTR (NM_001110830, exon 13 of 13)	-4723	NR_108037	0.04698	0.54	0	3.80396	0.0907433	-0.00071846	-4.21792	8.97e-05	hypo	-0.00444785	-0.944567	0.351512	neg	-0.000276983	-1.40546	0.197284	neg
chr17_34958101_34958250	18	exon (NM_010478, exon 1 of 1)	exon	NM_010478	Hspa1b	exon (NM_010478, exon 1 of 1)	1063	NM_010478	0.120805	0.66	0	2.87811	0.493092	0.00132409	4.24897	8.99e-05	hyper	0.00853547	0.731379	0.467178	pos	-0.000456523	-0.533613	0.602347	neg
chr6_84714001_84714150	8	intron (NM_177077, intron 20 of 21)	intron	NM_177077	Exoc6b	L1Md_A|LINE|L1	-120167	NM_001177713	0.053691	0.606667	0	3.71449	0.114731	-0.000748407	-4.233	9.22e-05	hypo	0.00494528	0.831926	0.409057	pos	0.000367856	1.11195	0.288533	pos
chr11_100802401_100802550	9	exon (NM_011489, exon 4 of 19)	exon	NM_011489	Stat5b	exon (NM_011489, exon 4 of 19)	20095	NM_011489	0.060403	0.573333	0	3.88879	0.0594687	-0.000560228	-4.20933	9.52e-05	hypo	-0.0003843	-0.0920884	0.927014	neg	6.48e-05	0.313314	0.759527	pos
chr12_55465651_55465800	8	Intergenic	Intergenic	NM_010907	Nfkbia	Intergenic	26922	NM_010907	0.053691	0.653333	0	3.34729	0.239629	-0.00112934	-4.15987	9.53e-05	hypo	-0.0184329	-2.54263	0.013393	neg	0.000312137	1.07603	0.285892	pos
chr11_98919001_98919150	3	intron (NM_001025779, intron 9 of 11)	intron	NM_001025779	Cdc6	intron (NM_001025779, intron 9 of 11)	10924	NM_011799	0.020134	0.486667	0	3.42025	0.243255	-0.00102504	-4.20679	9.55e-05	hypo	-0.0316745	-4.84056	4.48e-05	neg	-0.000490567	-1.85974	0.115232	neg
chr5_87311401_87311550	6	Intergenic	Intergenic	NM_028094	Ugt2a3	RLTR46A|LTR|ERVK	25720	NM_028094	0.040268	0.52	0	3.59326	0.106258	-0.000769322	-4.15689	9.63e-05	hypo	-0.00924837	-1.87136	0.0657969	neg	-8.98e-05	-0.454224	0.65118	neg
chr12_34873501_34873650	5	intron (NM_001271386, intron 2 of 27)	intron	NM_001271386	Hdac9	intron (NM_001271386, intron 2 of 27)	43520	NM_001271386	0.033557	0.38	1	3.47223	0.0931791	0.000757198	4.25283	9.68e-05	hyper	-0.00045442	-0.0941142	0.926041	neg	-1.68e-05	-0.085033	0.937368	neg
chr1_155232451_155232600	6	Intergenic	Intergenic	NM_021433	Stx6	Intergenic	73822	NM_021433	0.040268	0.6	0	3.70683	0.0678183	-0.000613013	-4.15223	9.79e-05	hypo	0.00169669	0.430373	0.668348	pos	-0.000385402	-2.44313	0.0172859	neg
chr4_134745901_134746050	5	3' UTR (NM_145554, exon 9 of 9)	3' UTR	NM_145554	Ldlrap1	3' UTR (NM_145554, exon 9 of 9)	22029	NM_145554	0.033557	0.5	0	4.06597	0.0710106	-0.000611073	-4.21273	9.81e-05	hypo	-0.0100325	-2.4379	0.0207745	neg	-0.000191753	-1.07697	0.320405	neg
chr2_27088351_27088500	8	intron (NM_029981, intron 8 of 18)	intron	NM_029981	Adamtsl2	intron (NM_029981, intron 8 of 18)	9044	NM_029981	0.053691	0.56	0	3.52003	0.174066	-0.000857945	-4.21684	9.83e-05	hypo	0.000676013	0.0945837	0.924958	pos	-0.000386799	-0.887369	0.391729	neg
chr11_19979551_19979700	6	intron (NM_033523, intron 1 of 5)	intron	NM_033523	Spred2	intron (NM_033523, intron 1 of 5)	55183	NM_033523	0.040268	0.513333	1	3.43589	0.127148	-0.00083971	-4.20589	9.84e-05	hypo	-0.00618059	-1.05435	0.298583	neg	0.000312615	1.17886	0.271166	pos
chr16_34032451_34032600	7	intron (NM_177357, intron 43 of 59)	intron	NM_177357	Kalrn	intron (NM_177357, intron 43 of 59)	-65487	NM_001348087	0.04698	0.493333	0	4.05394	0.0758098	-0.000650378	-4.17532	0.000100486	hypo	0.00189402	0.416562	0.678988	pos	-0.000124212	-0.608555	0.553231	neg
chr4_63222001_63222150	3	intron (NM_025685, intron 2 of 60)	intron	NM_025685	Col27a1	PB1D11|SINE|Alu	6663	NM_025685	0.020134	0.493333	0	3.31326	0.228999	-0.00108894	-4.17967	0.000101544	hypo	-0.0102182	-1.29771	0.200857	neg	-2.68e-05	-0.0723616	0.943451	neg		COL27A1
chr5_123631201_123631350	6	intron (NM_001359224, intron 8 of 18)	intron	NM_001359224	Clip1	intron (NM_001359224, intron 8 of 18)	53086	NM_001359224	0.040268	0.446667	0	3.74545	0.0732152	0.000630496	4.14047	0.000101914	hyper	0.00917302	2.25586	0.0274514	pos	-6.16e-05	-0.378811	0.706063	neg
chr4_137752501_137752650	6	exon (NM_007431, exon 6 of 12)	exon	NM_007431	Alpl	exon (NM_007431, exon 6 of 12)	13900	NM_001287172	0.040268	0.546667	0	3.80504	0.0651219	-0.000616374	-4.1382	0.000102712	hypo	0.00562676	1.41468	0.161935	pos	-0.000115565	-0.72613	0.470366	neg
chr5_11426701_11426850	4	Intergenic	Intergenic	NM_001309520	Speer1	Intergenic	85314	NM_001309520	0.026846	0.513333	0	3.84623	0.0720472	-0.000647752	-4.13488	0.000103896	hypo	-0.00215658	-0.515526	0.607934	neg	0.000128952	0.770377	0.443867	pos
chr8_93714451_93714600	6	intron (NR_154559, intron 1 of 2)	intron	NR_154559	Gm30606	intron (NR_154559, intron 1 of 2)	5450	NR_154559	0.040268	0.433333	0	3.69061	0.107219	0.000776739	4.19192	0.00010397	hyper	-0.00599544	-1.06578	0.292798	neg	-1.37e-05	-0.0515177	0.960024	neg
chr11_92059801_92059950	4	Intergenic	Intergenic	NM_028547	Kif2b	IAPLTR2b|LTR|ERVK	-482320	NM_028547	0.026846	0.473333	0	3.64592	0.0639896	0.000593432	4.20131	0.000104561	hyper	-0.0111968	-2.82631	0.00871387	neg	-6.86e-05	-0.405948	0.700426	neg
chr8_36570151_36570300	8	3' UTR (NM_015802, exon 14 of 14)	3' UTR	NM_015802	Dlc1	3' UTR (NM_015802, exon 14 of 14)	43718	NM_015802	0.053691	0.52	0	3.58062	0.0750067	-0.000640534	-4.13284	0.000104626	hypo	0.0106826	2.58117	0.0121115	pos	0.000262301	1.5839	0.11807	pos
chr11_115989151_115989300	4	non-coding (NR_152190, exon 3 of 3)	non-coding	NR_152190	B230344G16Rik	non-coding (NR_152190, exon 3 of 3)	4490	NR_152190	0.026846	0.553333	2	3.68844	0.101146	0.000672805	4.19732	0.000106067	hyper	-0.0169189	-3.30433	0.00185471	neg	-0.000300782	-1.15218	0.278055	neg
chr4_46620601_46620750	12	exon (NM_198664, exon 6 of 13)	exon	NM_198664	Tbc1d2	exon (NM_198664, exon 6 of 13)	-18746	NM_001164804	0.080537	0.706667	0	3.33237	0.184195	0.000908775	4.17685	0.000107544	hyper	-0.0289078	-4.39727	7.48e-05	neg	-0.000372056	-1.20381	0.257326	neg
chr7_118984201_118984350	9	exon (NM_001195774, exon 2 of 4)	exon	NM_001195774	Gprc5b	exon (NM_001195774, exon 2 of 4)	10936	NM_022420	0.060403	0.62	0	3.6553	0.188103	-0.000670169	-4.19702	0.000108772	hypo	-0.00672125	-1.07428	0.286778	neg	-0.000694557	-1.23309	0.23829	neg		GPRC5B
chr17_56808301_56808450	4	intron (NM_009056, intron 1 of 16)	intron	NM_009056	Rfx2	intron (NM_009056, intron 1 of 16)	22633	NM_027787	0.026846	0.613333	0	3.6468	0.0933787	0.000663166	4.16397	0.000110818	hyper	-0.0179889	-3.9064	0.000386955	neg	-0.00028689	-1.40505	0.195204	neg
chr10_127471801_127471950	7	exon (NM_001168293, exon 12 of 24)	exon	NM_001168293	R3hdm2	exon (NM_001168293, exon 12 of 24)	-29811	NM_001359751	0.04698	0.613333	0	3.36975	0.184153	-0.000867423	-4.19038	0.000111136	hypo	-0.027452	-3.91246	0.000256283	neg	0.000139288	0.351192	0.732686	pos
chr6_42364651_42364800	6	intron (NM_023580, intron 6 of 17)	intron	NM_023580	Epha1	intron (NM_023580, intron 6 of 17)	-5946	NR_045169	0.040268	0.553333	0	4.33905	0.0390741	-0.000456105	-4.17785	0.000112948	hypo	-0.00398858	-1.23028	0.226827	neg	-0.000171438	-1.15149	0.286522	neg
chr4_147275401_147275550	18	intron (NM_001039209, intron 1 of 2)	intron	NM_001039209	Zfp982	CpG	99609	NM_001039209	0.114094	0.706667	2	5.79338	0.0928758	0.000397998	4.18034	0.000113027	hyper	0.000344643	0.0908623	0.927897	pos	-0.000785096	-2.06156	0.0571713	neg
chr10_127524751_127524900	7	TTS (NM_183297)	TTS	NM_183297	Nxph4	TTS (NM_183297)	-2381	NM_028230	0.04698	0.613333	0	3.28854	0.20346	0.00103827	4.15585	0.000113068	hyper	1.19e-05	0.00155816	0.998764	pos	-0.000319986	-0.875895	0.39952	neg
chr11_72211801_72211950	4	3' UTR (NM_026068, exon 4 of 4)	3' UTR	NM_026068	Med31	3' UTR (NM_026068, exon 4 of 4)	-3263	NM_001163728	0.026846	0.513333	0	3.33898	0.128435	-0.000694072	-4.16033	0.000115045	hypo	0.0137732	2.28136	0.0258863	pos	-1.25e-05	-0.0313768	0.975387	neg
chr5_64577251_64577400	3	Intergenic	Intergenic	NR_045078	Gm3716	Intergenic	33374	NR_045078	0.020134	0.56	0	3.97072	0.0583273	-0.000584563	-4.10466	0.000115268	hypo	0.0026181	0.688437	0.493627	pos	6.02e-06	0.0395377	0.968583	pos
chr9_114853651_114853800	7	Intergenic	Intergenic	NM_027294	Cmtm8	Intergenic	-9573	NM_027294	0.04698	0.553333	0	3.11413	0.210942	-0.000978186	-4.16583	0.000115374	hypo	-0.0163055	-2.1529	0.0363304	neg	-0.000277055	-0.706492	0.495521	neg
chr2_71895601_71895750	4	intron (NM_001360002, intron 8 of 10)	intron	NM_001360002	Pdk1	intron (NM_001360002, intron 8 of 10)	20771	NM_001360002	0.026846	0.493333	0	3.50109	0.090023	-0.000711931	-4.15	0.000116522	hypo	-0.00444657	-0.935793	0.356681	neg	-0.000203914	-1.02283	0.34214	neg
chr1_74098651_74098800	14	intron (NM_001289895, intron 1 of 32)	intron	NM_001289895	Tns1	CpG	25722	NM_027884	0.09396	0.666667	0	2.48497	1.0614	0.00187201	4.17219	0.000117751	hyper	-0.0142564	-0.834458	0.407085	neg	-0.00182551	-1.36641	0.194891	neg
chr14_28510651_28510800	5	promoter-TSS (NM_001256224)	promoter-TSS	NM_001256224	Wnt5a	promoter-TSS (NM_001256224)	-680	NM_001256224	0.033557	0.546667	0	3.14111	0.279266	0.00102562	4.14335	0.000117885	hyper	0.0215918	2.83792	0.00676213	pos	-0.00128498	-3.50774	0.00467457	neg
chr6_123029101_123029250	5	Intergenic	Intergenic	NM_001190310	Clec4b1	L1Md_F2|LINE|L1	-20787	NM_001190310	0.033557	0.533333	0	3.87017	0.0541338	0.000549425	4.09611	0.000118697	hyper	0.00495849	1.38435	0.170987	pos	-9.71e-05	-0.67744	0.500531	neg
chr13_59342101_59342250	4	Intergenic	Intergenic	NM_001284221	Agtpbp1	MLT1H1|LTR|ERVL-MaLR	202276	NM_001284221	0.026846	0.573333	0	4.22479	0.0370341	-0.000464908	-4.09549	0.000118947	hypo	0.00179732	0.592922	0.555291	pos	3.59e-05	0.295634	0.768452	pos
chr1_13848901_13849050	6	Intergenic	Intergenic	NR_004447	Gm5523	Intergenic	-62046	NR_004447	0.040268	0.553333	0	3.77854	0.0757927	0.000622018	4.1397	0.000119275	hyper	-0.0142528	-3.28184	0.00223916	neg	-0.000144462	-0.750573	0.472278	neg
chr11_51643351_51643500	5	3' UTR (NM_145974, exon 5 of 5)	3' UTR	NM_145974	N4bp3	3' UTR (NM_145974, exon 5 of 5)	-7529	NM_025346	0.033557	0.613333	0	3.57388	0.119879	-0.000702823	-4.16691	0.000121065	hypo	-0.010404	-1.77811	0.0806526	neg	-0.00030996	-0.893514	0.391909	neg
chr12_20416351_20416500	12	Intergenic	Intergenic	NR_015521	1700030C10Rik	CpG	399354	NR_015521	0.080537	0.666667	0	3.64949	0.13634	0.000791234	4.13662	0.000127642	hyper	0.000931303	0.142196	0.887425	pos	0.000258724	0.684885	0.506597	pos
chr17_45642451_45642600	3	exon (NM_001013767, exon 6 of 22)	exon	NM_001013767	Capn11	exon (NM_001013767, exon 6 of 22)	16784	NM_001013767	0.020134	0.546667	0	3.61373	0.126063	-0.00075715	-4.1357	0.000128405	hypo	0.0101938	1.80181	0.0788611	pos	-0.000813481	-2.96346	0.0164518	neg
chr10_7733551_7733700	6	intron (NM_011835, intron 1 of 10)	intron	NM_011835	Katna1	intron (NM_011835, intron 1 of 10)	7625	NM_011835	0.040268	0.466667	0	3.60157	0.184232	-0.000740419	-4.1348	0.000129776	hypo	0.00688627	1.01174	0.31542	pos	4.76e-05	0.0900298	0.929523	pos
chr9_71725501_71725650	4	exon (NM_026599, exon 2 of 19)	exon	NM_026599	Cgnl1	exon (NM_026599, exon 2 of 19)	46027	NM_001304362	0.026846	0.553333	0	4.10443	0.073384	-0.000646944	-4.10131	0.000129906	hypo	-0.00264826	-0.615055	0.542462	neg	0.000100394	0.566285	0.585587	pos
chr8_26242351_26242500	6	Intergenic	Intergenic	NM_199042	Thap1	Intergenic	84256	NM_199042	0.040268	0.44	0	3.71222	0.0559025	-0.0005492	-4.12965	0.000129988	hypo	0.00135032	0.329377	0.743524	pos	-0.000102841	-0.518838	0.61651	neg
chrX_109284151_109284300	6	Intergenic	Intergenic	NM_001037917	Gm6377	L1Md_A|LINE|L1	87469	NM_001037917	0.040268	0.593333	0	3.35023	0.147486	0.000794572	4.14443	0.000130081	hyper	-0.0133981	-1.96715	0.0537154	neg	-0.000510965	-1.1974	0.256388	neg
chr12_69907951_69908100	4	intron (NM_178628, intron 2 of 14)	intron	NM_178628	Atl1	intron (NM_178628, intron 2 of 14)	-14862	NM_201519	0.026846	0.56	0	3.72802	0.159177	0.000717704	4.13308	0.000133421	hyper	0.0178136	2.74993	0.00771523	pos	-0.000467402	-0.997962	0.337009	neg
chr15_4352401_4352550	7	Intergenic	Intergenic	NM_177355	Plcxd3	MMERVK9E_I-int|LTR|ERVK	-23016	NM_177355	0.04698	0.493333	0	3.5609	0.170918	-0.000674753	-4.12933	0.000134441	hypo	0.000290551	0.0454816	0.963866	pos	0.000185631	0.326906	0.748558	pos
chr15_49969651_49969800	4	Intergenic	Intergenic	NM_001310485	Trps1	LSU-rRNA_Hsa|rRNA|rRNA	919324	NM_001310485	0.026846	0.62	0	3.72647	0.0864077	-0.000696811	-4.09948	0.000134899	hypo	0.000790743	0.16116	0.872812	pos	-1.86e-05	-0.085862	0.933372	neg
chr14_31668451_31668600	5	TTS (NM_025295)	TTS	NM_025295	Btd	TTS (NM_025295)	27468	NM_025295	0.033557	0.546667	0	3.7152	0.148446	-0.000868317	-4.09818	0.000136881	hypo	-0.0126639	-2.07983	0.0445878	neg	-0.000321711	-1.2011	0.261508	neg
chr17_35425801_35425950	6	intron (NM_207648, intron 3 of 4)	intron	NM_207648	H2-Q6	intron (NM_207648, intron 3 of 4)	998	NM_207648	0.040268	0.666667	2	3.76847	0.219349	-0.000804091	-4.12517	0.000137622	hypo	1.48e-06	0.000198837	0.999842	pos	0.000747172	1.26547	0.227893	pos
chr15_36197701_36197850	5	exon (NM_001359981, exon 11 of 21)	exon	NM_001359981	Spag1	exon (NM_001359981, exon 11 of 21)	18245	NM_012031	0.033557	0.48	0	3.73233	0.055611	0.000561498	4.04492	0.000141382	hyper	-0.00118345	-0.319259	0.750554	neg	-0.000142593	-0.961351	0.339939	neg
chr7_44839951_44840100	13	TTS (NM_001042655)	TTS	NM_001042655	Tbc1d17	TTS (NM_001042655)	3737	NM_010215	0.080537	0.666667	1	3.35838	0.362675	0.00113973	4.1035	0.000141406	hyper	-0.0102247	-1.01544	0.313748	neg	0.000329546	0.495062	0.628359	pos
chr19_55086451_55086600	6	intron (NM_008149, intron 8 of 20)	intron	NM_008149	Gpam	intron (NM_008149, intron 8 of 20)	12952	NM_008149	0.040268	0.5	0	3.71897	0.0761091	-0.000640026	-4.04399	0.00014183	hypo	6.07e-05	0.0143668	0.988581	pos	-0.000361505	-2.13771	0.0363061	neg
chr4_41520901_41521050	7	intron (NM_027993, intron 4 of 5)	intron	NM_027993	Fam219a	intron (NM_027993, intron 4 of 5)	3538	NR_045726	0.04698	0.5	3	3.60066	0.163903	0.000845371	4.09712	0.00014229	hyper	-2.4e-05	-0.00342343	0.99728	neg	-0.00024144	-0.606568	0.554821	neg
chr4_119170801_119170950	4	exon (NM_183140, exon 2 of 2)	exon	NM_183140	Zfp691	exon (NM_183140, exon 2 of 2)	2981	NM_001145935	0.026846	0.573333	1	4.07617	0.0590304	-0.000566597	-4.07356	0.000143077	hypo	0.00874645	2.24603	0.0305891	pos	3.57e-05	0.215566	0.833759	pos
chr5_150128401_150128550	2	Intergenic	Intergenic	NM_001289564	Rxfp2	Intergenic	109800	NM_001289564	0.013423	0.473333	0	3.58424	0.0712071	-0.000598518	-4.08078	0.000144271	hypo	-0.000925206	-0.219286	0.827621	neg	0.000516803	2.78088	0.0214185	pos
chr5_114442801_114442950	9	intron (NM_029956, intron 1 of 8)	intron	NM_029956	Mmab	intron (NM_029956, intron 1 of 8)	1152	NM_029956	0.060403	0.613333	3	3.40143	0.123621	-0.000816487	-4.07504	0.000144795	hypo	-0.00342504	-0.588973	0.559164	neg	0.000294046	1.1348	0.282088	pos
chr18_3041251_3041400	5	Intergenic	Intergenic	NM_001167539	Vmn1r238	IAPLTR4_I|LTR|ERVK	82087	NM_001167539	0.033557	0.506667	1	4.27982	0.0926485	-0.000708437	-4.03689	0.000145298	hypo	-0.00665504	-1.42013	0.160348	neg	-0.000131855	-0.703177	0.484457	neg
chr5_121875001_121875150	3	intron (NM_007804, intron 15 of 22)	intron	NM_007804	Cux2	intron (NM_007804, intron 15 of 22)	26078	NM_001359950	0.020134	0.606667	0	3.78188	0.0779637	-0.000629152	-4.0997	0.000147418	hypo	-0.00319969	-0.673802	0.504299	neg	0.000224804	0.973807	0.358521	pos	CUX2
chr1_189250051_189250200	16	intron (NM_001357119, intron 4 of 5)	intron	NM_001357119	Kcnk2	(GTGTG)n|Simple_repeat|Simple_repeat	93228	NM_001159850	0.107383	0.68	0	4.18182	0.0718351	-0.000614247	-4.0752	0.000147846	hypo	0.0123759	2.95412	0.00582022	pos	8.35e-05	0.472734	0.650425	pos
chr13_8687551_8687700	6	intron (NR_110345, intron 4 of 10)	intron	NR_110345	Adarb2	intron (NR_110345, intron 4 of 10)	183419	NM_172445	0.040268	0.453333	0	3.3858	0.0688678	0.000609667	4.03004	0.000148725	hyper	-0.000523776	-0.129657	0.897239	neg	0.000322586	1.99565	0.0501656	pos
chr5_37000501_37000650	6	Intergenic	Intergenic	NM_011716	Wfs1	LTRIS4A|LTR|ERV1	-11593	NM_011716	0.040268	0.506667	0	3.57318	0.121538	0.000823669	4.02973	0.000148882	hyper	-0.00724614	-1.32758	0.18896	neg	-0.000215912	-0.988602	0.326524	neg
chr2_126427951_126428100	2	intron (NM_001359975, intron 7 of 27)	intron	NM_001359975	Atp8b4	intron (NM_001359975, intron 7 of 27)	63528	NM_001080944	0.013423	0.493333	0	3.46419	0.185879	-0.000909682	-4.0563	0.000149425	hypo	-0.0238187	-3.69217	0.000616318	neg	-0.000162351	-0.571381	0.577809	neg
chr9_21312151_21312300	14	exon (NM_009678, exon 1 of 11)	exon	NM_009678	Ap1m2	exon (NM_009678, exon 1 of 11)	108	NM_001110300	0.09396	0.666667	0	3.40437	0.164771	0.000891954	4.07645	0.000149986	hyper	0.00344188	0.503888	0.616749	pos	-0.000461689	-1.37265	0.197701	neg

## Sheet: TableS6
Table S6: Top baseline body weight associated differentially methylated regions (BW0-DMRs)
														lmer(logRPKM ~ Age + BW0 + medLS + (1|ID), where BW0 is baseline body weight, medLS is median lifespan, and ID is strain-diet												From human GWAS catalogue: https://www.ebi.ac.uk/gwas/
		Annotations using Homer annotatePeaks.pl		Gene in which CpGs are located or nearest promoter for intergenic CpGs							Number of sequence variants in the BXDs
CpGBin (Chr_start_end)	CF (CpG density)	Annotation	SimpleAnnotation	WithinGene	WithinGeneSymbol	Detailed Annotation	Distance to TSS	Nearest PromoterID	CpG%	GC%	VariantCount	Mean methylation (logRPKM, 69 samples)	Mean variance (69 samples)	Estimate.Age	Tval.Age	PValue.Age	Age.eff	Estimate.BW0	Tval.BW0	PValue.BW0	BW0.effect	Estimate.medLS	Tval.medLS	PValue.medLS	medLSeffect	AgingLongevity	BodyWeight
chr10_94341451_94341600	4	intron (NM_001359762, intron 1 of 4)	intron	NM_001359762	Tmcc3	intron (NM_001359762, intron 1 of 4)	29576	NM_001359762	0.026846	0.473333	5	3.57358	0.191569	0.000303023	1.41455	0.162506	hyper	-0.0397874	-6.89404	5.29e-08	neg	-0.000460883	-1.97275	0.0817841	neg
chr11_98821651_98821800	4	exon (NM_138660, exon 5 of 14)	exon	NM_138660	Casc3	exon (NM_138660, exon 5 of 14)	-11636	NR_033551	0.026846	0.513333	1	3.71928	0.123351	-0.000105806	-0.588095	0.558506	hypo	-0.0290537	-6.04745	8.02e-08	neg	-0.000407696	-2.12079	0.0377591	neg
chr11_98821801_98821950	6	intron (NM_138660, intron 5 of 13)	intron	NM_138660	Casc3	intron (NM_138660, intron 5 of 13)	-11786	NR_033551	0.040268	0.54	2	3.56952	0.108667	6.91e-06	0.0398361	0.968346	hyper	-0.0273178	-5.89741	1.45e-07	neg	-0.000272856	-1.47211	0.145817	neg
chr7_97937101_97937250	6	intron (NM_177696, intron 1 of 17)	intron	NM_177696	Gdpd4	MMERVK10D3_I-int|LTR|ERVK	17217	NM_177696	0.040268	0.473333	4	3.45851	0.137444	0.000520424	2.91185	0.00491834	hyper	-0.0280378	-5.87472	1.59e-07	neg	0.000826386	4.3273	5.32e-05	pos
chr4_63575401_63575550	3	intron (NM_144905, intron 6 of 9)	intron	NM_144905	Tmem268	IAPEz-int|LTR|ERVK	15248	NM_144905	0.020134	0.44	0	2.52086	1.41507	0.000331699	1.55783	0.125595	hyper	-0.0533343	-5.96789	2.14e-07	neg	-0.00310587	-1.51271	0.151732	neg
chr11_115231501_115231650	5	intron (NM_001033393, intron 9 of 9)	intron	NM_001033393	Tmem104	intron (NM_001033393, intron 9 of 9)	35668	NM_010350	0.033557	0.54	0	3.56603	0.199744	-0.000238282	-1.00699	0.317671	hypo	-0.0366378	-5.79825	2.15e-07	neg	2.79e-05	0.110308	0.912505	pos
chr4_134968051_134968200	6	Intergenic	Intergenic	NM_026780	Syf2	Intergenic	37145	NM_026780	0.040268	0.626667	0	3.68634	0.229733	-4.54e-05	-0.195835	0.845478	hypo	-0.0438168	-6.02469	2.73e-07	neg	0.000392415	1.0881	0.301277	pos
chr3_84422101_84422250	4	Intergenic	Intergenic	NR_040752	4930565D16Rik	Intergenic	-42254	NR_040752	0.026846	0.513333	0	3.72062	0.0919099	8.55e-07	0.00524054	0.995835	hyper	-0.0249542	-5.73108	2.79e-07	neg	-3.42e-05	-0.196073	0.845164	neg
chr2_164839051_164839200	5	TTS (NM_011125)	TTS	NM_011125	Pltp	TTS (NM_011125)	5352	NM_008906	0.033557	0.58	0	3.94439	0.124494	-0.000569442	-3.26053	0.00177218	hypo	-0.0265281	-5.68823	3.3e-07	neg	-0.000288614	-1.5466	0.126815	neg
chr10_81404551_81404700	5	intron (NM_008688, intron 8 of 9)	intron	NM_008688	Nfic	B1F|SINE|Alu	-4950	NR_152732	0.033557	0.573333	0	3.85486	0.105978	-0.00011307	-0.647624	0.519509	hypo	-0.0263235	-5.64612	3.89e-07	neg	-7.93e-05	-0.425017	0.672228	neg
chr5_75195001_75195150	8	exon (NM_011058, exon 23 of 23)	exon	NM_011058	Pdgfra	exon (NM_011058, exon 23 of 23)	18244	NR_105992	0.053691	0.533333	0	4.36869	0.0601121	-0.000158107	-1.1985	0.235076	hypo	0.0195451	5.54824	5.69e-07	pos	0.000198226	1.40627	0.164405	pos
chr3_84422251_84422400	5	Intergenic	Intergenic	NR_040752	4930565D16Rik	Intergenic	-42404	NR_040752	0.033557	0.52	0	3.66862	0.0884063	-4.16e-05	-0.257562	0.797559	hypo	-0.0237878	-5.50909	6.63e-07	neg	6.69e-05	0.387306	0.699795	pos
chr1_191604151_191604300	2	intron (NM_178632, intron 8 of 19)	intron	NM_178632	Ints7	B2_Mm1a|SINE|B2	28589	NM_178632	0.013423	0.393333	1	3.39268	0.175427	6.69e-05	0.291237	0.771797	hyper	-0.0333067	-5.4307	8.97e-07	neg	9.43e-05	0.384301	0.70201	pos
chr8_120505651_120505800	5	intron (NM_198671, intron 1 of 15)	intron	NM_198671	Gse1	intron (NM_198671, intron 1 of 15)	16859	NM_198671	0.033557	0.433333	0	3.48154	0.171459	-0.000234486	-1.36109	0.179197	hypo	-0.0325421	-5.46882	9.69e-07	neg	-0.00062678	-1.79335	0.0961782	neg
chr1_37357801_37357950	3	5' UTR (NM_001290797, exon 3 of 26)	5' UTR	NM_001290797	Inpp4a	5' UTR (NM_001290797, exon 3 of 26)	-11342	NM_001290799	0.020134	0.566667	0	3.48684	0.0964718	-0.000270189	-1.7066	0.0934351	hypo	-0.026009	-5.95442	1.19e-06	neg	0.000109439	0.600183	0.566513	pos
chr10_82590001_82590150	5	Intergenic	Intergenic	NM_001135567	1190007I07Rik	RLTR46A2|LTR|ERVK	33153	NM_001135567	0.033557	0.48	0	3.58454	0.15516	0.000179285	0.826061	0.411791	hyper	-0.0310066	-5.35	1.22e-06	neg	-6.06e-05	-0.261301	0.794687	neg
chr13_77674201_77674350	2	Intergenic	Intergenic	NR_028109	Fam172a	IAPEz-int|LTR|ERVK	-34415	NR_028109	0.013423	0.473333	0	3.82493	0.168906	0.000499371	2.86783	0.00592568	hyper	-0.0328127	-5.39692	1.22e-06	neg	2.23e-05	0.0608565	0.952422	pos
chr4_97618801_97618950	6	intron (NM_001122952, intron 1 of 10)	intron	NM_001122952	Nfia	UCON31|Unknown|Unknown	-34284	NR_015513	0.040268	0.526667	0	3.34136	0.176306	-0.000439591	-1.96935	0.0531775	hypo	-0.031625	-5.30563	1.45e-06	neg	-0.000159474	-0.668633	0.506097	neg
chr19_17081551_17081700	7	intron (NM_181348, intron 6 of 19)	intron	NM_181348	Prune2	intron (NM_181348, intron 6 of 19)	125507	NM_181348	0.04698	0.606667	0	3.53876	0.144136	0.000257821	1.39467	0.168953	hyper	-0.0326362	-5.48535	1.5e-06	neg	-0.000122735	-0.399792	0.697498	neg
chr14_27702451_27702600	6	intron (NM_177814, intron 2 of 15)	intron	NM_177814	Erc2	IAPEY_LTR|LTR|ERVK	80118	NM_177814	0.040268	0.506667	0	4.45497	0.0505003	-0.000308764	-2.64624	0.010377	hypo	0.0177796	5.63597	1.51e-06	pos	0.000233125	1.81712	0.0957755	pos
chr9_78085951_78086100	6	intron (NM_001081490, intron 10 of 12)	intron	NM_001081490	Fbxo9	intron (NM_001081490, intron 10 of 12)	22631	NM_023605	0.040268	0.5	0	3.47795	0.214603	-0.00073813	-3.3265	0.00159713	hypo	-0.0374683	-5.63372	1.75e-06	neg	0.000232862	0.752986	0.471975	pos
chr5_124493851_124494000	5	intron (NM_021430, intron 6 of 6)	intron	NM_021430	Rilpl1	intron (NM_021430, intron 6 of 6)	10770	NM_029532	0.033557	0.506667	0	3.87644	0.0920537	-0.000158964	-1.02615	0.309223	hypo	-0.025327	-5.57846	1.78e-06	neg	-8.15e-05	-0.397679	0.699098	neg
chr10_121161451_121161600	7	Intergenic	Intergenic	NR_152796	4930432O09Rik	Intergenic	41124	NR_152796	0.04698	0.546667	1	3.51408	0.119055	-0.000289257	-1.56649	0.12209	hypo	-0.025883	-5.24918	1.8e-06	neg	0.000306609	1.554	0.12504	pos
chr16_24347401_24347550	3	Intergenic	Intergenic	NM_178665	Lpp	Intergenic	-45875	NM_178665	0.020134	0.473333	0	3.59511	0.220916	-0.000395097	-1.55616	0.124525	hypo	-0.035549	-5.24338	1.84e-06	neg	0.000172085	0.634331	0.528091	pos
chr1_37357951_37358100	6	intron (NM_030266, intron 3 of 25)	intron	NM_030266	Inpp4a	intron (NM_030266, intron 3 of 25)	-11192	NM_001290799	0.040268	0.586667	0	3.56897	0.0907513	-0.000283295	-1.81622	0.0746328	hypo	-0.0244198	-5.82861	2.26e-06	neg	0.000105515	0.624592	0.553506	pos
chr2_68367901_68368050	6	intron (NM_016866, intron 7 of 17)	intron	NM_016866	Stk39	intron (NM_016866, intron 7 of 17)	104006	NM_016866	0.040268	0.433333	1	3.58458	0.12533	0.000385028	2.01419	0.0481313	hyper	-0.0264374	-5.17916	2.35e-06	neg	-0.000385882	-1.88923	0.0633227	neg
chr8_127371601_127371750	3	exon (NM_001309391, exon 9 of 25)	exon	NM_001309391	Pard3	exon (NM_001309391, exon 9 of 25)	72023	NM_001013580	0.020134	0.606667	0	3.97194	0.0886554	-0.000244875	-1.56397	0.12268	hypo	-0.0215885	-5.16345	2.49e-06	neg	-0.000399389	-2.38729	0.0198911	neg
chr7_20992801_20992950	3	Intergenic	Intergenic	NM_001166708	Vmn1r119	RLTR6-int|LTR|ERV1	19580	NM_001166708	0.020134	0.513333	0	3.67161	0.187393	0.000182888	1.11153	0.271363	hyper	-0.030076	-5.16691	2.74e-06	neg	-0.0010926	-3.02668	0.00961559	neg
chr2_164838901_164839050	4	TTS (NM_011125)	TTS	NM_011125	Pltp	TTS (NM_011125)	5202	NM_008906	0.026846	0.553333	0	3.98453	0.111416	-0.000486814	-2.87365	0.00547664	hypo	-0.0232191	-5.13272	2.8e-06	neg	-0.000440006	-2.43081	0.0178327	neg
chr16_59559301_59559450	3	Intergenic	Intergenic	NM_174848	Crybg3	Intergenic	-3623	NM_174848	0.020134	0.473333	0	3.57731	0.146586	-5.93e-05	-0.278718	0.781346	hypo	-0.0290782	-5.11849	2.95e-06	neg	-7.48e-05	-0.328926	0.743269	neg
chr4_133872751_133872900	4	intron (NM_009097, intron 2 of 21)	intron	NM_009097	Rps6ka1	intron (NM_009097, intron 2 of 21)	1906	NM_001285506	0.026846	0.586667	0	3.66988	0.161959	-0.000385899	-2.02065	0.0483099	hypo	-0.0327112	-5.2318	3.07e-06	neg	0.000622546	1.87616	0.0858179	pos
chr1_177428251_177428400	3	Intergenic	Intergenic	NM_001355101	Zbtb18	Intergenic	-14026	NM_001355101	0.020134	0.513333	0	3.454	0.164296	6.52e-05	0.314848	0.754205	hyper	-0.0370284	-5.1783	3.11e-06	neg	0.000341361	0.8129	0.436262	pos
chr8_33484501_33484650	2	non-coding (NR_033589, exon 1 of 1)	non-coding	NR_033589	Hmgb1-rs17	non-coding (NR_033589, exon 1 of 1)	264	NR_033589	0.013423	0.48	1	3.65043	0.084099	0.000223059	1.37997	0.172325	hyper	-0.0220344	-5.10486	3.11e-06	neg	1.39e-05	0.0807064	0.935923	pos
chr2_164839201_164839350	5	TTS (NM_011125)	TTS	NM_011125	Pltp	TTS (NM_011125)	5502	NM_008906	0.033557	0.54	0	3.85116	0.164595	-0.000673689	-3.28464	0.00164729	hypo	-0.027949	-5.10299	3.13e-06	neg	-0.000445438	-2.03253	0.046189	neg
chr13_77674051_77674200	5	Intergenic	Intergenic	NR_028109	Fam172a	IAPEz-int|LTR|ERVK	-34565	NR_028109	0.033557	0.586667	0	3.77819	0.160905	0.000402574	2.26721	0.0274283	hyper	-0.0314441	-5.14988	3.2e-06	neg	1.76e-05	0.0495644	0.961215	pos
chr4_133872901_133873050	6	intron (NM_009097, intron 2 of 21)	intron	NM_009097	Rps6ka1	intron (NM_009097, intron 2 of 21)	1756	NM_001285506	0.033557	0.68	0	3.76119	0.145429	-0.000276181	-1.53118	0.13159	hypo	-0.0313092	-5.17966	3.24e-06	neg	0.000570806	1.70715	0.112668	pos
chr4_104799601_104799750	4	intron (NM_133882, intron 9 of 11)	intron	NM_133882	C8b	intron (NM_133882, intron 9 of 11)	33358	NM_001316671	0.026846	0.573333	0	3.72704	0.12459	0.000220479	1.13331	0.261247	hyper	-0.0264506	-5.09153	3.27e-06	neg	-0.000311048	-1.49634	0.139405	neg
chr19_40577851_40578000	7	intron (NM_153554, intron 4 of 18)	intron	NM_153554	Aldh18a1	intron (NM_153554, intron 4 of 18)	10538	NM_153554	0.04698	0.54	1	4.14641	0.0508423	-7.78e-05	-0.714685	0.47798	hypo	0.0190244	5.16514	3.38e-06	pos	8.34e-05	0.401504	0.695527	pos
chr10_88613101_88613250	4	Intergenic	Intergenic	NM_175418	Mybpc1	Intergenic	-8023	NM_175418	0.026846	0.506667	0	3.64255	0.0978469	0.000427142	2.48667	0.0154722	hyper	-0.0233043	-5.08057	3.4e-06	neg	-2.89e-05	-0.157414	0.875406	neg
chr2_26061151_26061300	6	intron (NM_001037098, intron 5 of 5)	intron	NM_001037098	Nacc2	intron (NM_001037098, intron 5 of 5)	31171	NM_001037098	0.040268	0.533333	0	3.81705	0.124446	-0.000116427	-0.595356	0.553672	hypo	-0.0264646	-5.06779	3.57e-06	neg	-0.000119812	-0.573382	0.568365	neg
chr11_114699601_114699750	7	intron (NM_053273, intron 4 of 13)	intron	NM_053273	Ttyh2	intron (NM_053273, intron 4 of 13)	24207	NM_053273	0.04698	0.573333	0	3.88284	0.158865	-0.000204162	-0.927236	0.357234	hypo	-0.0297181	-5.05436	3.76e-06	neg	-0.000109113	-0.46378	0.644355	neg
chr6_34155451_34155600	6	TTS (NM_021435)	TTS	NM_021435	Slc35b4	TTS (NM_021435)	21529	NM_021435	0.040268	0.466667	0	3.57954	0.143211	-0.000263969	-1.29415	0.200194	hypo	-0.0275264	-5.05373	3.77e-06	neg	0.00045602	2.09236	0.0403155	pos
chr8_122869651_122869800	5	Intergenic	Intergenic	NM_007662	Cdh15	Intergenic	21351	NM_007662	0.033557	0.6	0	3.48852	0.251386	-0.000158541	-0.612784	0.54261	hypo	-0.0417462	-5.35194	3.91e-06	neg	-0.000143911	-0.393618	0.703188	neg
chr2_92973301_92973450	8	Intergenic	Intergenic	NR_110333	4631405J19Rik	Intergenic	-55973	NR_110333	0.053691	0.6	0	4.63256	0.0690567	-0.000181133	-1.27497	0.206859	hypo	0.0190927	5.03271	4.07e-06	pos	0.000377207	2.48488	0.0155432	pos
chr6_113518351_113518500	4	intron (NM_175101, intron 5 of 7)	intron	NM_175101	Emc3	intron (NM_175101, intron 5 of 7)	13213	NM_175101	0.026846	0.573333	0	3.50476	0.18459	-0.000313218	-1.38244	0.172149	hypo	-0.0339718	-5.37641	4.08e-06	neg	-5.35e-05	-0.199997	0.845579	neg
chr15_88713601_88713750	3	intron (NM_001033274, intron 4 of 12)	intron	NM_001033274	Brd1	intron (NM_001033274, intron 4 of 12)	20544	NM_001033274	0.020134	0.506667	0	3.82568	0.121996	-0.000102319	-0.53506	0.594434	hypo	-0.0255765	-5.00865	4.46e-06	neg	-0.00036073	-1.76544	0.082187	neg
chr9_21733501_21733650	5	exon (NM_010700, exon 4 of 18)	exon	NM_010700	Ldlr	exon (NM_010700, exon 4 of 18)	9999	NM_001252659	0.033557	0.6	0	3.92981	0.0998165	-0.000393299	-2.39703	0.0194126	hypo	-0.0219079	-5.00014	4.6e-06	neg	-0.000415414	-2.36949	0.0207921	neg	LDLR
chr10_123005851_123006000	10	intron (NM_001163024, intron 32 of 34)	intron	NM_001163024	Mon2	intron (NM_001163024, intron 32 of 34)	-20201	NR_029527	0.060403	0.526667	0	3.89312	0.0498883	-0.000418603	-3.48292	0.000892434	hypo	0.016021	4.99187	4.75e-06	pos	-1.96e-06	-0.0152917	0.987846	neg
chr10_94344301_94344450	4	intron (NM_001359762, intron 1 of 4)	intron	NM_001359762	Tmcc3	intron (NM_001359762, intron 1 of 4)	32426	NM_001359762	0.026846	0.48	0	3.60645	0.148188	0.000519985	2.51368	0.0144347	hyper	-0.0275692	-4.99085	4.77e-06	neg	-0.000479227	-2.16812	0.0338165	neg
chr10_81404851_81405000	8	exon (NM_008688, exon 8 of 10)	exon	NM_008688	Nfic	exon (NM_008688, exon 8 of 10)	-4650	NR_152732	0.053691	0.673333	0	3.83704	0.129799	-0.000493143	-2.67565	0.00975761	hypo	-0.0276861	-5.59864	4.97e-06	neg	0.000201623	1.0126	0.349923	pos
chr8_127371751_127371900	6	exon (NM_001309391, exon 9 of 25)	exon	NM_001309391	Pard3	exon (NM_001309391, exon 9 of 25)	72173	NM_001013580	0.040268	0.526667	0	3.68874	0.0988937	-0.000367368	-2.19439	0.031787	hypo	-0.0222189	-4.97012	5.15e-06	neg	-0.000272816	-1.52512	0.132079	neg
chr13_41787601_41787750	5	intron (NM_001145875, intron 4 of 6)	intron	NM_001145875	Adtrp	RLTR10|LTR|ERVK	59813	NM_175417	0.033557	0.54	0	3.82446	0.14263	-0.000266135	-1.52337	0.133762	hypo	-0.0290444	-5.11457	5.37e-06	neg	-0.000256964	-0.862914	0.40917	neg
chr1_182670001_182670150	6	Intergenic	Intergenic	NM_001033547	Ccdc185	Intergenic	79105	NM_001033547	0.040268	0.546667	1	3.87839	0.0889312	0.000171009	1.05114	0.297086	hyper	-0.0215231	-4.95427	5.46e-06	neg	-0.000406418	-2.33797	0.0224775	neg
chr2_169048201_169048350	2	Intergenic	Intergenic	NR_040326	1700017J07Rik	Intergenic	70006	NR_040326	0.013423	0.553333	0	3.78169	0.128036	0.000266389	1.33747	0.185731	hyper	-0.0263346	-4.95139	5.52e-06	neg	-0.000268946	-1.26373	0.210839	neg
chr11_120093451_120093600	2	exon (NM_183137, exon 10 of 13)	exon	NM_183137	Tepsin	exon (NM_183137, exon 10 of 13)	5206	NM_183137	0.013423	0.573333	1	3.70267	0.160455	2.23e-05	0.101618	0.919372	hyper	-0.0290295	-4.94982	5.55e-06	neg	-0.000496262	-2.11471	0.0382937	neg
chr10_82647301_82647450	6	exon (NM_011561, exon 8 of 10)	exon	NM_011561	Tdg	exon (NM_011561, exon 8 of 10)	17533	NR_037190	0.040268	0.5	3	3.69368	0.14773	-5.64e-06	-0.0277158	0.977986	hypo	-0.0308802	-5.20792	5.61e-06	neg	-9.11e-06	-0.0342875	0.973272	neg
chr2_91645501_91645650	6	exon (NM_001033451, exon 4 of 4)	exon	NM_001033451	Zfp408	exon (NM_001033451, exon 4 of 4)	4216	NM_001033451	0.040268	0.62	0	4.65932	0.079864	6.85e-05	0.431914	0.667233	hyper	0.0209157	4.94123	5.74e-06	pos	-4.48e-07	-0.00264244	0.9979	neg
chr9_78086101_78086250	3	intron (NM_001081490, intron 10 of 12)	intron	NM_001081490	Fbxo9	intron (NM_001081490, intron 10 of 12)	22481	NM_023605	0.020134	0.513333	0	3.67342	0.212688	-0.000735727	-3.23237	0.0020861	hypo	-0.0353256	-5.24557	5.92e-06	neg	4.32e-05	0.14053	0.891377	pos
chr17_28778101_28778250	5	exon (NM_011950, exon 11 of 12)	exon	NM_011950	Mapk13	exon (NM_011950, exon 11 of 12)	8858	NM_011950	0.033557	0.566667	0	3.93299	0.0917224	-0.000227209	-1.36602	0.176641	hypo	-0.0218787	-4.92589	6.07e-06	neg	-0.000172312	-0.969549	0.335865	neg		MAPK13
chr13_55167151_55167300	4	intron (NM_008011, intron 15 of 17)	intron	NM_008011	Fgfr4	intron (NM_008011, intron 15 of 17)	14407	NM_008011	0.026846	0.506667	0	3.83922	0.158208	-0.000169596	-0.989148	0.327299	hypo	-0.0318163	-4.91567	6.31e-06	neg	0.000520114	1.064	0.307331	pos
chr11_116969401_116969550	1	intron (NM_172948, intron 10 of 16)	intron	NM_172948	Mgat5b	PB1D10|SINE|Alu	50612	NM_172948	0.006711	0.46	0	3.80183	0.0864011	0.000198572	1.21158	0.230058	hyper	-0.0215057	-4.91384	6.35e-06	neg	0.000266599	1.52235	0.132771	pos
chr3_152734201_152734350	4	intron (NM_025662, intron 3 of 10)	intron	NM_025662	Pigk	intron (NM_025662, intron 3 of 10)	20175	NM_178016	0.026846	0.546667	0	3.83523	0.10745	-9.85e-05	-0.543553	0.588609	hypo	-0.0237178	-4.90212	6.63e-06	neg	-0.000302958	-1.56489	0.122465	neg
chr2_168409051_168409200	5	Intergenic	Intergenic	NM_001081134	Kcng1	RLTR10A|LTR|ERVK	-139794	NM_001081134	0.033557	0.54	0	3.44563	0.209159	0.000374708	1.45561	0.150314	hyper	-0.0336959	-4.90184	6.64e-06	neg	-5.8e-05	-0.210719	0.833766	neg
chr13_55167301_55167450	3	intron (NM_008011, intron 15 of 17)	intron	NM_008011	Fgfr4	intron (NM_008011, intron 15 of 17)	14557	NM_008011	0.020134	0.58	1	3.98568	0.0926968	-5.04e-05	-0.320435	0.749941	hypo	-0.0257223	-5.04009	7.12e-06	neg	0.000149652	0.560075	0.588687	pos
chr9_7761751_7761900	5	Intergenic	Intergenic	NM_133739	Tmem123	MMERVK9C_I-int|LTR|ERVK	-2252	NM_133739	0.033557	0.453333	0	4.41592	0.0497665	-7.01e-05	-0.597443	0.552287	hypo	0.0152816	4.87561	7.32e-06	pos	0.000457785	3.65017	0.000523877	pos
chr11_116784601_116784750	5	Intergenic	Intergenic	NM_011371	St6galnac1	Intergenic	-9168	NM_011371	0.033557	0.54	2	3.68134	0.202381	5.35e-05	0.30522	0.761433	hyper	-0.0329308	-4.8767	7.39e-06	neg	0.000370588	0.665406	0.516759	pos
chr2_168641851_168642000	3	intron (NM_001354977, intron 23 of 27)	intron	NM_001354977	Atp9a	intron (NM_001354977, intron 23 of 27)	-1166	NR_105971	0.020134	0.586667	1	3.39706	0.435744	6.81e-06	0.0272237	0.978388	hyper	-0.0474962	-4.87541	7.54e-06	neg	-0.000912279	-1.07942	0.299139	neg
chr4_155652151_155652300	7	exon (NM_001320235, exon 3 of 8)	exon	NM_001320235	Mmp23	exon (NM_001320235, exon 3 of 8)	1065	NM_001320235	0.04698	0.54	0	3.68737	0.120706	0.000245977	1.26255	0.211262	hyper	-0.0253085	-4.86465	7.62e-06	neg	-0.00022992	-1.10447	0.27346	neg
chr10_86814751_86814900	3	intron (NM_175331, intron 4 of 13)	intron	NM_175331	Nt5dc3	intron (NM_175331, intron 4 of 13)	35820	NM_175331	0.020134	0.506667	1	3.58505	0.2246	0.000188633	0.794832	0.430099	hyper	-0.0357175	-5.16707	7.7e-06	neg	-0.000871771	-2.81728	0.0197417	neg
chr13_120313501_120313650	6	Intergenic	Intergenic	NM_153523	Tcstv3	Intergenic	-3287	NM_153523	0.040268	0.413333	0	3.38174	0.250804	0.000339949	1.37589	0.174301	hyper	-0.0371465	-5.10026	7.85e-06	neg	0.00096031	2.89943	0.014934	pos
chr19_40577701_40577850	7	exon (NM_019698, exon 5 of 19)	exon	NM_019698	Aldh18a1	exon (NM_019698, exon 5 of 19)	10688	NM_153554	0.04698	0.62	0	4.17546	0.0458568	8.81e-05	0.799805	0.427315	hyper	0.0172882	5.04409	7.92e-06	pos	3.58e-05	0.2131	0.835352	pos
chr12_117049801_117049950	4	intron (NM_011215, intron 12 of 22)	intron	NM_011215	Ptprn2	intron (NM_011215, intron 12 of 22)	101394	NR_033538	0.026846	0.42	0	3.59115	0.0856232	-1.59e-05	-0.110801	0.912198	hypo	-0.023918	-4.92916	7.99e-06	neg	0.000121059	0.444828	0.664934	pos
chr2_167307901_167308050	5	intron (NM_019835, intron 3 of 8)	intron	NM_019835	B4galt5	intron (NM_019835, intron 3 of 8)	41203	NM_019835	0.033557	0.573333	0	3.512	0.149352	-0.000279216	-1.29973	0.198284	hypo	-0.0278279	-4.85093	8.02e-06	neg	5.64e-05	0.245498	0.806844	pos
chr4_105240751_105240900	3	Intergenic	Intergenic	NM_080555	Plpp3	RMER17B|LTR|ERVK	83478	NM_080555	0.020134	0.58	0	4.11493	0.0542928	-0.000132754	-1.2031	0.234118	hypo	-0.0179087	-4.9239	8.44e-06	neg	-0.000292894	-1.49981	0.157617	neg
chr5_148364851_148365000	3	intron (NM_007513, intron 2 of 12)	intron	NM_007513	Slc7a1	intron (NM_007513, intron 2 of 12)	27890	NM_001301424	0.020134	0.413333	0	3.53955	0.0945747	0.000180756	1.08286	0.282872	hyper	0.0215456	4.83359	8.55e-06	pos	0.000392656	2.20148	0.0312583	pos
chr10_121376701_121376850	6	intron (NM_029364, intron 5 of 13)	intron	NM_029364	Gns	intron (NM_029364, intron 5 of 13)	11685	NM_029364	0.040268	0.526667	0	3.85609	0.0658925	3.16e-05	0.217201	0.828732	hyper	-0.01878	-4.8293	8.69e-06	neg	-7.87e-07	-0.00505539	0.995982	neg
chr14_120574351_120574500	9	Intergenic	Intergenic	NM_029519	Rap2a	IAPEY3_LTR|LTR|ERVK	95964	NM_029519	0.060403	0.526667	0	4.39973	0.060685	-6.25e-05	-0.45192	0.652831	hypo	0.0178236	4.82316	8.89e-06	pos	0.00019099	1.29163	0.20106	pos
chr1_126658951_126659100	4	intron (NM_176957, intron 2 of 12)	intron	NM_176957	Nckap5	RSINE1|SINE|B4	-166098	NM_172484	0.026846	0.48	0	3.58764	0.132388	0.000329868	1.80347	0.0769951	hyper	-0.0287168	-5.02214	8.93e-06	neg	-0.000155143	-0.549863	0.595016	neg
chr5_144284251_144284400	4	intron (NM_025833, intron 7 of 13)	intron	NM_025833	Baiap2l1	intron (NM_025833, intron 7 of 13)	7264	NR_040432	0.026846	0.466667	2	3.70696	0.0668177	5.55e-05	0.382945	0.70301	hyper	-0.0186411	-4.81876	9.03e-06	neg	0.000255792	1.6525	0.103255	pos
chr2_92973151_92973300	5	Intergenic	Intergenic	NR_110333	4631405J19Rik	Intergenic	-56123	NR_110333	0.033557	0.593333	0	4.66566	0.0747896	-0.000103335	-0.687051	0.494495	hypo	0.0193369	4.81458	9.17e-06	pos	0.000375979	2.33952	0.0223917	pos
chr11_35900251_35900400	6	intron (NM_170779, intron 3 of 22)	intron	NM_170779	Wwc1	intron (NM_170779, intron 3 of 22)	-65797	NM_025936	0.033557	0.6	1	3.64005	0.216239	-0.000501542	-2.12089	0.0384304	hypo	-0.0357793	-5.04236	9.31e-06	neg	-0.000277975	-0.841212	0.4195	neg
chr9_7761601_7761750	6	Intergenic	Intergenic	NM_133739	Tmem123	MMERVK9C_I-int|LTR|ERVK	-2402	NM_133739	0.040268	0.473333	0	4.20614	0.0516439	0.000138324	1.11594	0.268555	hyper	0.0159214	4.81014	9.32e-06	pos	0.00026761	2.02055	0.0474501	pos
chr7_101746651_101746800	3	intron (NM_009191, intron 5 of 15)	intron	NM_009191	Clpb	intron (NM_009191, intron 5 of 15)	-71588	NM_008887	0.020134	0.666667	0	3.77051	0.151921	0.000358267	1.67984	0.09779	hyper	-0.0273505	-4.80238	9.59e-06	neg	-0.000531409	-2.33191	0.0228151	neg
chr4_107604001_107604150	4	intron (NM_147221, intron 4 of 10)	intron	NM_147221	Glis1	intron (NM_147221, intron 4 of 10)	79514	NR_151717	0.026846	0.566667	0	4.42215	0.0574818	-8.04e-05	-0.593644	0.554811	hypo	0.0173484	4.79533	9.85e-06	pos	0.000142616	0.985185	0.328186	pos
chr10_67439401_67439550	5	Intergenic	Intergenic	NM_010118	Egr2	Intergenic	-98394	NM_010118	0.033557	0.473333	0	3.69806	0.132862	-0.000263465	-1.44911	0.153255	hypo	-0.0283717	-5.01287	9.89e-06	neg	-0.000275964	-0.994312	0.346072	neg
chr6_71805451_71805600	2	intron (NM_178608, intron 6 of 6)	intron	NM_178608	Reep1	intron (NM_178608, intron 6 of 6)	18259	NM_025430	0.013423	0.5	0	3.7562	0.078522	0.000412459	2.6584	0.00987291	hyper	-0.0198379	-4.78814	1.01e-05	neg	-0.000114564	-0.691052	0.491993	neg
chr7_106271101_106271250	1	Intergenic	Intergenic	NR_030720	Gm8989	RLTR45|LTR|ERVK	53353	NR_030720	0.006711	0.486667	0	3.72472	0.446402	0.00028678	0.825824	0.412466	hyper	-0.0516367	-5.08465	1.01e-05	neg	0.000813937	1.78105	0.108608	pos
chr12_85122751_85122900	4	exon (NM_030225, exon 9 of 15)	exon	NM_030225	Dlst	exon (NM_030225, exon 9 of 15)	11992	NM_030225	0.026846	0.533333	0	3.55435	0.114791	-1.07e-05	-0.0556488	0.955792	hypo	-0.0245243	-4.78217	1.03e-05	neg	-9.8e-05	-0.477548	0.634574	neg
chr1_166582051_166582200	5	Intergenic	Intergenic	NM_001164312	Gm4847	IAPLTR4_I|LTR|ERVK	65568	NM_001164312	0.033557	0.52	1	3.98874	0.073329	-0.000103518	-0.757076	0.452569	hypo	-0.0229807	-4.82404	1.06e-05	neg	-6.6e-05	-0.231493	0.821589	neg
chr3_8147701_8147850	3	Intergenic	Intergenic	NR_040587	1700010I02Rik	ERVB4_1-I_MM-int|LTR|ERVK	-192888	NR_040587	0.020134	0.533333	0	3.68799	0.141427	2.62e-05	0.124979	0.900926	hyper	-0.0267015	-4.776	1.06e-05	neg	-0.00041458	-1.85323	0.0683896	neg
chr9_42412951_42413100	2	3' UTR (NM_173038, exon 8 of 8)	3' UTR	NM_173038	Tbcel	3' UTR (NM_173038, exon 8 of 8)	-13096	NM_009347	0.013423	0.506667	0	3.63373	0.210147	0.000116353	0.459502	0.647407	hyper	-0.0322891	-4.77524	1.06e-05	neg	-0.000606998	-2.24346	0.0282814	neg
chr1_95064751_95064900	5	Intergenic	Intergenic	NM_026321	Fam174a	ERVB7_1-LTR_MM|LTR|ERVK	-248803	NM_026321	0.033557	0.466667	0	3.58733	0.149647	-0.000164122	-0.759406	0.450355	hypo	-0.0274842	-4.76237	1.11e-05	neg	-0.000275419	-1.19268	0.23733	neg
chr1_103214401_103214550	5	Intergenic	Intergenic	NM_011800	Cdh20	RLTR10-int|LTR|ERVK	-1554045	NM_011800	0.033557	0.486667	1	3.77321	0.114894	0.000442253	2.41436	0.0185874	hyper	-0.0232788	-4.75908	1.12e-05	neg	-0.000483557	-2.47059	0.016121	neg
chr19_17256901_17257050	5	Intergenic	Intergenic	NM_001136484	Gcnt1	Intergenic	82530	NM_001136484	0.033557	0.493333	4	3.44869	0.313816	0.00022307	0.743115	0.460449	hyper	-0.0432276	-5.00408	1.13e-05	neg	1.91e-05	0.0501151	0.960955	pos
chr8_5302801_5302950	12	Intergenic	Intergenic	NM_011388	Slc10a2	L1Md_F|LINE|L1	-197588	NM_011388	0.080537	0.68	0	4.67735	0.0611552	-7.3e-05	-0.559721	0.5781	hypo	0.0198745	5.10967	1.18e-05	pos	0.00022421	1.24813	0.252236	pos
chr8_122484901_122485050	3	exon (NM_001357349, exon 43 of 51)	exon	NM_001357349	Piezo1	exon (NM_001357349, exon 43 of 51)	8832	NM_153775	0.020134	0.546667	0	3.48327	0.215373	-0.000128328	-0.546533	0.586986	hypo	-0.0360323	-4.93557	1.22e-05	neg	-0.000139966	-0.391655	0.703952	neg
chr5_118237651_118237800	1	intron (NM_172998, intron 4 of 11)	intron	NM_172998	Rnft2	intron (NM_172998, intron 4 of 11)	7136	NM_172998	0.006711	0.513333	0	3.54369	0.124993	-8.58e-05	-0.42957	0.668929	hypo	-0.0252455	-4.73179	1.24e-05	neg	-0.000159449	-0.746885	0.457826	neg
chr6_120990151_120990300	5	intron (NM_001270475, intron 19 of 31)	intron	NM_001270475	Mical3	intron (NM_001270475, intron 19 of 31)	31381	NR_138099	0.033557	0.5	0	3.65247	0.165392	-0.000144749	-0.679895	0.499509	hypo	-0.0332296	-4.86671	1.25e-05	neg	0.000159652	0.455712	0.657739	pos
chr8_126630751_126630900	4	Intergenic	Intergenic	NM_001164598	Irf2bp2	IAP-d-int|LTR|ERVK	-37389	NM_001164598	0.026846	0.56	0	3.60344	0.210956	0.000492489	2.05437	0.0447387	hyper	-0.0353622	-5.01515	1.27e-05	neg	-3.3e-05	-0.103149	0.920162	neg
chr19_17359201_17359350	3	intron (NM_010265, intron 1 of 2)	intron	NM_010265	Gcnt1	intron (NM_010265, intron 1 of 2)	-2608	NM_173442	0.020134	0.52	2	3.40832	0.192014	8.79e-05	0.378045	0.706817	hyper	-0.0341587	-4.92734	1.27e-05	neg	0.000113399	0.354114	0.729829	pos
chr5_35183251_35183400	4	Intergenic	Intergenic	NM_013587	Lrpap1	Intergenic	-77628	NM_013587	0.026846	0.52	1	3.64546	0.164186	-0.000210841	-1.02407	0.310255	hypo	-0.0304528	-4.95288	1.27e-05	neg	-0.000364998	-1.28296	0.228109	neg
chr2_91645351_91645500	7	exon (NM_001033451, exon 4 of 4)	exon	NM_001033451	Zfp408	exon (NM_001033451, exon 4 of 4)	4366	NM_001033451	0.04698	0.626667	0	4.40403	0.0611154	0.000301158	2.23938	0.0285593	hyper	0.016961	4.72298	1.28e-05	pos	-0.000159245	-1.10821	0.271854	neg
chr12_99333301_99333450	5	intron (NM_183186, intron 3 of 5)	intron	NM_183186	Foxn3	RSINE1|SINE|B4	116699	NM_183186	0.033557	0.506667	0	3.78553	0.142796	-0.000488453	-2.53524	0.0139596	hypo	-0.0266032	-5.06988	1.3e-05	neg	-0.000496735	-2.30577	0.0481024	neg
chr10_71170051_71170200	6	non-coding (NR_038040, exon 8 of 8)	non-coding	NR_038040	C730027H18Rik	non-coding (NR_038040, exon 8 of 8)	-10435	NM_031397	0.040268	0.56	0	3.32967	0.241209	1.83e-05	0.065659	0.947851	hyper	-0.0351175	-4.71302	1.33e-05	neg	-0.000224584	-0.753261	0.454013	neg
chr3_88910851_88911000	6	TTS (NM_001242372)	TTS	NM_001242372	Gon4l	TTS (NM_001242372)	3025	NM_144898	0.040268	0.56	0	4.01917	0.11374	8.35e-05	0.434976	0.66502	hyper	-0.024152	-4.71291	1.33e-05	neg	-0.000151711	-0.739851	0.462054	neg
chr5_11064751_11064900	8	Intergenic	Intergenic	NR_126451	4930558F17Rik	L1Md_A|LINE|L1	61630	NR_126451	0.053691	0.633333	0	4.45783	0.0782581	-0.000122523	-0.821039	0.414625	hypo	0.0187526	4.70587	1.37e-05	pos	0.000556562	3.49046	0.000871518	pos
chr4_8841601_8841750	3	intron (NM_001355382, intron 18 of 36)	intron	NM_001355382	Chd7	intron (NM_001355382, intron 18 of 36)	90351	NM_001355382	0.020134	0.606667	0	3.8041	0.0907327	-0.000104703	-0.621203	0.536639	hypo	-0.0211704	-4.70363	1.38e-05	neg	-0.000255777	-1.42023	0.160321	neg
chr13_55413301_55413450	4	exon (NM_011392, exon 13 of 13)	exon	NM_011392	Slc34a1	exon (NM_011392, exon 13 of 13)	1857	NM_029303	0.026846	0.6	1	4.14853	0.115276	-0.000358608	-2.13999	0.0370364	hypo	-0.0266967	-4.79404	1.38e-05	neg	7.36e-05	0.242651	0.812825	pos
chr15_74377351_74377500	6	Intergenic	Intergenic	NR_144499	Gm32168	Intergenic	110221	NR_144499	0.040268	0.433333	0	3.96979	0.0500215	-0.000243898	-2.029	0.0477326	hypo	0.0181263	5.15073	1.4e-05	pos	8.45e-05	0.532615	0.613349	pos
chr19_29674651_29674800	8	Intergenic	Intergenic	NM_029993	Mlana	Intergenic	-23216	NM_029993	0.053691	0.506667	0	4.34962	0.0654822	-0.000335961	-2.34022	0.0223529	hypo	0.0179978	4.69482	1.42e-05	pos	6.53e-05	0.425683	0.671745	pos
chr8_120512401_120512550	5	intron (NM_198671, intron 1 of 15)	intron	NM_198671	Gse1	intron (NM_198671, intron 1 of 15)	-23382	NM_001145897	0.033557	0.433333	0	3.66144	0.144532	-0.000275451	-1.51633	0.135287	hypo	-0.0267565	-4.99238	1.44e-05	neg	-0.000776626	-3.18287	0.0124301	neg
chr2_128153551_128153700	5	intron (NM_207681, intron 4 of 4)	intron	NM_207681	Bcl2l11	intron (NM_207681, intron 4 of 4)	26050	NM_001284410	0.033557	0.546667	4	3.19239	0.590312	-0.000272195	-0.972153	0.335505	hypo	-0.0506016	-4.68968	1.47e-05	neg	0.00135238	1.51904	0.150793	pos
chr4_40597051_40597200	5	Intergenic	Intergenic	NR_040644	4933428C19Rik	L1Md_T|LINE|L1	-71577	NR_040644	0.033557	0.68	0	4.1009	0.11887	-0.000233193	-1.22046	0.226698	hypo	0.023904	4.68502	1.47e-05	pos	0.000453864	2.22309	0.0296927	pos
chr6_125149051_125149200	3	intron (NM_001039669, intron 1 of 9)	intron	NM_001039669	Iffo1	intron (NM_001039669, intron 1 of 9)	3901	NM_001302779	0.020134	0.613333	0	3.53949	0.180711	-0.000311507	-1.31358	0.193606	hypo	-0.0295931	-4.67315	1.54e-05	neg	-0.000228973	-0.903639	0.369524	neg
chr6_54984301_54984450	3	TTS (NM_026637)	TTS	NM_026637	Ggct	TTS (NM_026637)	8492	NM_026637	0.020134	0.56	4	3.57324	0.196647	0.000191554	0.795028	0.429491	hyper	-0.0300498	-4.67052	1.55e-05	neg	-0.000772877	-3.0021	0.00380178	neg
chr17_28208401_28208550	4	intron (NM_027185, intron 1 of 10)	intron	NM_027185	Def6	intron (NM_027185, intron 1 of 10)	697	NM_027185	0.026846	0.506667	0	3.35611	0.15957	0.000164541	0.719268	0.474554	hyper	-0.0285206	-4.66882	1.56e-05	neg	1.7e-05	0.069551	0.944765	pos
chr4_118623301_118623450	8	exon (NM_026932, exon 5 of 9)	exon	NM_026932	Ebna1bp2	exon (NM_026932, exon 5 of 9)	2576	NM_026932	0.053691	0.566667	0	4.38273	0.0691509	4.22e-05	0.287773	0.774436	hyper	0.0182755	4.66564	1.58e-05	pos	0.000295609	1.88604	0.0637591	pos
chr17_45230701_45230850	6	Intergenic	Intergenic	NM_152810	Cdc5l	Intergenic	202932	NM_152810	0.033557	0.533333	0	3.81703	0.0867653	-0.000426098	-2.61087	0.0112012	hypo	0.0203181	4.6622	1.6e-05	pos	0.000221894	1.27246	0.207744	pos
chr4_139505101_139505250	4	Intergenic	Intergenic	NM_183148	Iffo2	Intergenic	-25373	NM_183148	0.026846	0.493333	1	3.51665	0.291029	0.000375563	1.95586	0.0560071	hyper	-0.0355108	-4.67836	1.6e-05	neg	-0.000155564	-0.215573	0.832476	neg
chr15_74377501_74377650	5	Intergenic	Intergenic	NR_144499	Gm32168	L1MA6|LINE|L1	110071	NR_144499	0.033557	0.513333	0	4.31414	0.0498288	-0.000187652	-1.5743	0.122138	hypo	0.0183937	5.24738	1.63e-05	pos	0.000132585	0.834378	0.44479	pos
chr2_164839951_164840100	2	3' UTR (NM_008906, exon 15 of 15)	3' UTR	NM_008906	Ctsa	3' UTR (NM_008906, exon 15 of 15)	6252	NM_008906	0.013423	0.453333	0	3.78659	0.0755967	-5.67e-05	-0.362288	0.718312	hypo	-0.0194702	-4.65738	1.63e-05	neg	-6.74e-05	-0.402799	0.688418	neg
chr13_93815251_93815400	4	intron (NM_009712, intron 4 of 7)	intron	NM_009712	Arsb	intron (NM_009712, intron 4 of 7)	24548	NR_049198	0.026846	0.58	1	3.58509	0.186954	8.07e-05	0.378691	0.706415	hyper	-0.0329605	-4.76627	1.64e-05	neg	0.000656402	1.81422	0.0965457	pos		ARSB
chr19_9701101_9701250	5	Intergenic	Intergenic	NR_073559	Stxbp3-ps	IAP-d-int|LTR|ERVK	-141927	NR_073559	0.033557	0.526667	0	3.94803	0.0853565	0.000421142	2.64025	0.010362	hyper	-0.0198181	-4.65276	1.66e-05	neg	-0.000351862	-2.06449	0.0429664	neg
chr13_103713601_103713750	8	Intergenic	Intergenic	NR_136924	Gm30551	MMERGLN-int|LTR|ERV1	-6042	NR_136924	0.053691	0.573333	0	4.21825	0.0413492	3.49e-05	0.300175	0.765002	hyper	0.0144076	4.64721	1.69e-05	pos	-1.57e-05	-0.126761	0.899521	neg
chr8_120150001_120150150	7	intron (NM_001163760, intron 3 of 12)	intron	NM_001163760	6430548M08Rik	intron (NM_001163760, intron 3 of 12)	5146	NM_001163760	0.04698	0.593333	0	3.54085	0.150147	0.000113451	0.510848	0.611189	hyper	-0.0275589	-4.64707	1.69e-05	neg	-4.64e-05	-0.19544	0.845658	neg
chr4_134997751_134997900	3	Intergenic	Intergenic	NM_026780	Syf2	MLT1D|LTR|ERVL-MaLR	66845	NM_026780	0.020134	0.446667	0	3.48387	0.220717	9.15e-05	0.362093	0.718696	hyper	-0.0363264	-4.99909	1.73e-05	neg	-9.61e-05	-0.30021	0.77222	neg
chr9_113724601_113724750	4	Intergenic	Intergenic	NM_011052	Pdcd6ip	Intergenic	-16416	NM_011052	0.026846	0.526667	6	3.24267	0.28514	-0.000162453	-0.692182	0.49181	hypo	-0.0384155	-4.66728	1.73e-05	neg	0.000148083	0.296151	0.771571	pos
chr2_128153701_128153850	6	intron (NM_207681, intron 4 of 4)	intron	NM_207681	Bcl2l11	intron (NM_207681, intron 4 of 4)	26200	NM_001284410	0.040268	0.566667	4	3.08671	0.477586	-0.000309215	-1.1547	0.253503	hypo	-0.0468758	-4.63549	1.77e-05	neg	0.00107616	1.40721	0.181412	pos
chr13_41787751_41787900	4	intron (NM_001145875, intron 4 of 6)	intron	NM_001145875	Adtrp	RLTR10|LTR|ERVK	59663	NM_175417	0.026846	0.553333	0	3.56772	0.140517	-0.000205189	-1.12447	0.265846	hypo	-0.0274902	-4.79712	1.79e-05	neg	-0.000364842	-1.28158	0.228927	neg
chr12_99874201_99874350	4	intron (NM_030172, intron 3 of 5)	intron	NM_030172	Efcab11	MTE2a|LTR|ERVL-MaLR	9167	NM_030172	0.026846	0.493333	1	3.61289	0.0922453	-2.54e-05	-0.153608	0.878467	hypo	-0.0229177	-4.9521	1.82e-05	neg	-0.000203389	-1.0328	0.330413	neg
chr6_120947101_120947250	6	intron (NM_001270475, intron 29 of 31)	intron	NM_001270475	Mical3	intron (NM_001270475, intron 29 of 31)	-11669	NR_138099	0.040268	0.553333	0	3.76841	0.0802999	-0.000330147	-2.14804	0.0354428	hypo	-0.0189818	-4.62492	1.84e-05	neg	0.000308002	1.87547	0.0652201	pos
chr5_148303051_148303200	5	intron (NM_001359505, intron 6 of 8)	intron	NM_001359505	Mtus2	Lx9|LINE|L1	37908	NM_001359511	0.033557	0.513333	0	3.40342	0.0972602	0.000280479	1.57934	0.119112	hyper	-0.0219315	-4.62463	1.84e-05	neg	-0.0001	-0.526975	0.600005	neg
chr12_85123051_85123200	5	intron (NM_030225, intron 9 of 14)	intron	NM_030225	Dlst	intron (NM_030225, intron 9 of 14)	12292	NM_030225	0.033557	0.506667	0	3.70375	0.132031	-0.000322376	-1.58656	0.117465	hypo	-0.0250759	-4.62149	1.86e-05	neg	-9.21e-06	-0.0424419	0.966277	neg
chr4_104686201_104686350	7	intron (NR_104385, intron 8 of 15)	intron	NR_104385	Dab1	intron (NR_104385, intron 8 of 15)	-80042	NM_133882	0.04698	0.54	0	3.89504	0.0514123	-4.85e-05	-0.372605	0.710655	hypo	0.0160307	4.61549	1.9e-05	pos	4.77e-05	0.343099	0.732631	pos
chr5_67188601_67188750	3	Intergenic	Intergenic	NM_030108	Tmem33	MLT2C2|LTR|ERVL	-71890	NM_030108	0.020134	0.48	0	3.61226	0.0737494	0.000267476	1.86008	0.0682095	hyper	-0.020961	-4.80081	1.91e-05	neg	-4.52e-05	-0.218746	0.831029	neg
chr14_66806851_66807000	5	exon (NM_009955, exon 13 of 14)	exon	NM_009955	Dpysl2	exon (NM_009955, exon 13 of 14)	61675	NM_009955	0.033557	0.62	0	4.56688	0.0565753	-0.000314352	-2.44118	0.0175881	hypo	0.0168485	4.81641	1.93e-05	pos	0.000277677	1.93986	0.0755141	pos
chr3_5950051_5950200	9	Intergenic	Intergenic	NM_001267714	Pex2	L1Md_T|LINE|L1	-373877	NM_001267714	0.060403	0.64	0	4.30358	0.0511124	-0.000192365	-1.70719	0.0935406	hypo	0.0169175	4.75606	1.93e-05	pos	0.000330763	1.85726	0.0910769	pos
chr2_68368051_68368200	4	intron (NM_016866, intron 7 of 17)	intron	NM_016866	Stk39	intron (NM_016866, intron 7 of 17)	103856	NM_016866	0.026846	0.566667	0	3.81547	0.0780169	0.000287749	1.8445	0.069668	hyper	-0.0192022	-4.60942	1.94e-05	neg	-0.000293236	-1.75916	0.083257	neg
chr2_168649351_168649500	3	intron (NM_001354977, intron 19 of 27)	intron	NM_001354977	Atp9a	intron (NM_001354977, intron 19 of 27)	-8666	NR_105971	0.020134	0.586667	0	4.12771	0.074734	0.000219951	1.50272	0.137754	hyper	-0.0180041	-4.60635	1.96e-05	neg	-0.000534068	-3.41486	0.00110397	neg
chr1_177681301_177681450	3	Intergenic	Intergenic	NR_037994	2310043L19Rik	Intergenic	-38432	NR_037994	0.020134	0.52	0	3.53338	0.148517	-0.000506062	-2.80494	0.00701971	hypo	-0.028445	-4.66831	1.96e-05	neg	0.000608548	1.77934	0.100704	pos
chr12_110480101_110480250	4	intron (NM_001135001, intron 3 of 13)	intron	NM_001135001	Ppp2r5c	intron (NM_001135001, intron 3 of 13)	-5564	NM_012023	0.026846	0.593333	0	3.54912	0.13671	-0.000113249	-0.54465	0.587858	hypo	-0.0255634	-4.60399	1.98e-05	neg	-0.000332517	-1.49665	0.139324	neg
chr1_73928101_73928250	1	intron (NM_001289895, intron 22 of 32)	intron	NM_001289895	Tns1	intron (NM_001289895, intron 22 of 32)	-63709	NR_045311	0.006711	0.526667	0	3.57991	0.119418	-0.000544078	-2.97372	0.00436968	hypo	0.0260513	4.88658	2.01e-05	pos	8.46e-05	0.354177	0.731826	pos
chr10_94137751_94137900	6	intron (NM_053072, intron 18 of 20)	intron	NM_053072	Fgd6	intron (NM_053072, intron 18 of 20)	-10106	NM_011629	0.040268	0.633333	4	3.54961	0.273074	-5.16e-05	-0.215306	0.830364	hypo	-0.0361443	-4.75554	2.03e-05	neg	-0.00100195	-2.61229	0.0269583	neg
chr2_156019351_156019500	6	exon (NM_001136556, exon 45 of 45)	exon	NM_001136556	Fer1l4	exon (NM_001136556, exon 45 of 45)	11397	NM_025516	0.040268	0.606667	0	3.92551	0.0955413	-5.44e-05	-0.343681	0.732442	hypo	-0.0244797	-4.68218	2.04e-05	neg	5.81e-05	0.206218	0.840259	pos
chr16_62778301_62778450	2	intron (NM_178925, intron 2 of 5)	intron	NM_178925	Nsun3	Helitron3Na_Mam|RC|Helitron	8341	NM_178925	0.013423	0.433333	0	3.54974	0.0910692	-0.000254261	-1.48468	0.142462	hypo	0.0210177	4.5959	2.04e-05	pos	0.000203609	1.11269	0.26994	pos
chr11_101093551_101093700	6	intron (NM_008949, intron 4 of 7)	intron	NM_008949	Psmc3ip	intron (NM_008949, intron 4 of 7)	1810	NM_008949	0.040268	0.533333	0	3.51104	0.169942	-0.000303482	-1.3225	0.190638	hypo	-0.0281417	-4.59243	2.06e-05	neg	-0.000332697	-1.35685	0.179523	neg
chr5_120194551_120194700	3	intron (NM_028762, intron 23 of 23)	intron	NM_028762	Rbm19	intron (NM_028762, intron 23 of 23)	-55362	NR_045793	0.020134	0.593333	0	3.54641	0.13506	-0.000450651	-2.22691	0.0294235	hypo	-0.0247989	-4.5891	2.09e-05	neg	4.43e-05	0.204821	0.838352	pos
chr18_61006801_61006950	4	intron (NM_201353, intron 4 of 13)	intron	NM_201353	Slc6a7	intron (NM_201353, intron 4 of 13)	7324	NM_201353	0.026846	0.453333	0	3.52992	0.0934561	-3.2e-05	-0.182386	0.855848	hypo	0.0215097	4.58491	2.12e-05	pos	-6.36e-05	-0.338639	0.735973	neg
chr17_46829851_46830000	5	exon (NM_001100452, exon 3 of 11)	exon	NM_001100452	Bicral	exon (NM_001100452, exon 3 of 11)	1488	NM_001100452	0.033557	0.493333	0	3.36109	0.217273	-0.000495789	-2.02448	0.0475748	hypo	-0.0332546	-4.85504	2.15e-05	neg	0.00058909	2.02448	0.0719848	pos
chr11_118005451_118005600	6	exon (NM_133757, exon 7 of 10)	exon	NM_133757	Pgs1	exon (NM_133757, exon 7 of 10)	3255	NR_105898	0.040268	0.56	0	4.72781	0.0716444	-0.000336302	-2.2223	0.0297492	hypo	0.0185038	4.57894	2.17e-05	pos	7.62e-05	0.470995	0.639221	pos
chr18_69574201_69574350	7	intron (NM_001361128, intron 8 of 19)	intron	NM_001361128	Tcf4	intron (NM_001361128, intron 8 of 19)	228115	NM_001361128	0.04698	0.54	0	3.55809	0.102953	6.75e-05	0.368251	0.713883	hyper	-0.0224112	-4.57681	2.18e-05	neg	0.000233984	1.1942	0.236741	pos
chr4_139640251_139640400	7	intron (NM_175438, intron 8 of 14)	intron	NM_175438	Aldh4a1	intron (NM_175438, intron 8 of 14)	-3717	NR_105987	0.04698	0.566667	8	3.27713	0.598247	-0.000490352	-1.78283	0.0805599	hypo	-0.0489335	-4.57882	2.21e-05	neg	0.000217846	0.237102	0.816076	pos
chr4_104799751_104799900	5	intron (NM_133882, intron 9 of 11)	intron	NM_133882	C8b	Tigger5b|DNA|TcMar-Tigger	33508	NM_001316671	0.033557	0.526667	0	3.59468	0.156431	0.000205914	0.934511	0.353884	hyper	-0.0291733	-4.86595	2.22e-05	neg	-0.00023902	-0.972259	0.355908	neg
chr6_78526051_78526200	6	Intergenic	Intergenic	NM_011260	Reg3g	RLTR10F|LTR|ERVK	-57251	NM_011260	0.040268	0.54	0	3.64594	0.0767339	0.00014661	0.98178	0.329849	hyper	-0.0182315	-4.57201	2.22e-05	neg	-0.000536147	-3.36015	0.00130754	neg
chr16_89809351_89809500	6	exon (NM_001145886, exon 20 of 28)	exon	NM_001145886	Tiam1	exon (NM_001145886, exon 20 of 28)	8927	NM_001145887	0.040268	0.54	0	4.37286	0.0650436	-6.27e-05	-0.427638	0.670328	hypo	0.0178869	4.57139	2.23e-05	pos	7.71e-05	0.492164	0.624262	pos
chr6_52434451_52434600	5	Intergenic	Intergenic	NR_046049	1700094M24Rik	Intergenic	-57926	NR_046049	0.033557	0.36	0	3.66542	0.0780485	7.33e-05	0.493046	0.623642	hyper	0.0181447	4.57122	2.23e-05	pos	0.000566401	3.56613	0.000685848	pos
chr5_114460051_114460200	6	exon (NM_023556, exon 11 of 11)	exon	NM_023556	Mvk	exon (NM_023556, exon 11 of 11)	15856	NM_001306205	0.040268	0.653333	0	3.47707	0.17359	-0.000298174	-1.31959	0.191601	hypo	-0.0275705	-4.56928	2.24e-05	neg	-0.000623162	-2.58104	0.0121158	neg
chr5_113624701_113624850	4	intron (NM_008153, intron 1 of 2)	intron	NM_008153	Cmklr1	MTEa|LTR|ERVL-MaLR	18828	NM_001359060	0.026846	0.566667	0	3.87761	0.0752112	0.000321146	2.09303	0.0402536	hyper	-0.0186728	-4.55739	2.34e-05	neg	-0.00026288	-1.60345	0.113685	neg
chr19_57380401_57380550	1	intron (NM_145505, intron 7 of 16)	intron	NM_145505	Fam160b1	intron (NM_145505, intron 7 of 16)	19466	NM_145505	0.006711	0.453333	0	3.84203	0.113515	-0.000254889	-1.44018	0.155406	hypo	-0.0242027	-4.92045	2.36e-05	neg	-0.000402347	-1.94117	0.090854	neg
chr9_60871201_60871350	8	exon (NM_028283, exon 16 of 19)	exon	NM_028283	Uaca	exon (NM_028283, exon 16 of 19)	76833	NM_028283	0.053691	0.593333	0	4.48194	0.0696518	-0.0001568	-1.08278	0.283405	hypo	0.0192273	4.86926	2.42e-05	pos	0.000310509	1.9124	0.0904604	pos
chr12_60272701_60272850	6	Intergenic	Intergenic	NM_001033156	Fbxo33	L1Md_Gf|LINE|L1	-1053292	NM_001033156	0.040268	0.6	0	4.2456	0.0716665	-0.000148688	-0.964651	0.338295	hypo	0.0187143	4.54675	2.43e-05	pos	2.05e-05	0.124233	0.901514	pos
chr5_117377551_117377700	3	3' UTR (NM_021539, exon 9 of 9)	3' UTR	NM_021539	Wsb2	3' UTR (NM_021539, exon 9 of 9)	11398	NM_028128	0.013423	0.613333	0	3.43517	0.196717	-0.000292065	-1.29334	0.201461	hypo	-0.0329449	-4.73672	2.45e-05	neg	-0.000381901	-1.13708	0.283697	neg
chr6_129517201_129517350	5	exon (NM_001081186, exon 5 of 5)	exon	NM_001081186	Tmem52b	exon (NM_001081186, exon 5 of 5)	4718	NM_001081186	0.033557	0.573333	0	3.84371	0.0876764	-0.000281358	-1.77013	0.0823779	hypo	-0.022171	-4.97789	2.46e-05	neg	-9.4e-05	-0.495693	0.63686	neg
chr1_182974501_182974650	5	exon (NM_016928, exon 4 of 4)	exon	NM_016928	Tlr5	exon (NM_016928, exon 4 of 4)	19787	NM_016928	0.026846	0.533333	0	3.73073	0.112025	0.000100468	0.576566	0.56671	hyper	-0.026621	-4.63744	2.48e-05	neg	-4.78e-05	-0.155288	0.879555	neg
chr16_78246301_78246450	5	Intergenic	Intergenic	NR_045698	E330011O21Rik	Intergenic	9079	NR_045698	0.033557	0.493333	0	3.35484	0.116128	0.000345316	1.95394	0.056128	hyper	-0.0262602	-4.71824	2.5e-05	neg	-9.79e-05	-0.352722	0.732646	neg
chr19_7020751_7020900	3	3' UTR (NM_016737, exon 14 of 14)	3' UTR	NM_016737	Stip1	3' UTR (NM_016737, exon 14 of 14)	-1356	NM_001362399	0.020134	0.566667	0	3.51016	0.129278	-0.000176034	-0.860175	0.392854	hypo	-0.0248071	-4.53939	2.5e-05	neg	-8.77e-05	-0.401255	0.689549	neg
chr16_78246151_78246300	4	Intergenic	Intergenic	NR_045698	E330011O21Rik	Intergenic	9229	NR_045698	0.026846	0.48	2	3.4244	0.12053	0.000316864	1.78695	0.0798982	hyper	-0.026807	-4.6757	2.53e-05	neg	-1.48e-06	-0.00496362	0.996149	neg
chr2_157029151_157029300	4	intron (NM_001164663, intron 10 of 14)	intron	NM_001164663	Soga1	MLTR11A|LTR|ERVK	-22150	NM_025853	0.026846	0.506667	3	3.76477	0.175614	0.000172032	0.881358	0.382099	hyper	-0.0314658	-4.54952	2.58e-05	neg	0.000484308	1.12477	0.28051	pos
chr3_103820401_103820550	6	intron (NM_026193, intron 8 of 9)	intron	NM_026193	Ap4b1	intron (NM_026193, intron 8 of 9)	10958	NM_001163552	0.040268	0.526667	0	3.85877	0.0845883	8.23e-05	0.528887	0.598887	hyper	-0.0208089	-4.73979	2.6e-05	neg	-0.000425811	-2.25918	0.0446112	neg
chr12_99213451_99213600	3	intron (NM_183186, intron 4 of 5)	intron	NM_183186	Foxn3	intron (NM_183186, intron 4 of 5)	-50717	NR_038130	0.020134	0.54	0	3.58507	0.103846	-0.000607676	-3.59443	0.000626617	hypo	-0.0204406	-4.52775	2.61e-05	neg	-0.000102196	-0.565735	0.573522	neg
chr4_137562451_137562600	4	intron (NM_008305, intron 85 of 96)	intron	NM_008305	Hspg2	intron (NM_008305, intron 85 of 96)	12655	NM_001033979	0.026846	0.54	0	3.55831	0.161907	6.05e-05	0.310099	0.757645	hyper	-0.0298491	-4.57838	2.62e-05	neg	0.00011218	0.312655	0.758956	pos
chr4_46494901_46495050	5	intron (NM_053179, intron 2 of 5)	intron	NM_053179	Nans	RMER12C|LTR|ERVK	5646	NM_053179	0.033557	0.533333	0	4.19323	0.0583741	-0.00021605	-1.58391	0.118068	hypo	0.0164869	4.52634	2.62e-05	pos	0.000231169	1.5861	0.117571	pos
chr5_38673901_38674050	5	exon (NM_001177902, exon 3 of 3)	exon	NM_001177902	Zfp518b	exon (NM_001177902, exon 3 of 3)	10851	NM_001177902	0.026846	0.593333	0	4.44094	0.0542906	-0.000123343	-0.990911	0.326333	hypo	0.0181525	4.75325	2.66e-05	pos	0.000124509	0.678865	0.516216	pos
chr2_158817601_158817750	3	intron (NM_145742, intron 6 of 20)	intron	NM_145742	Dhx35	ID_B1|SINE|B4	22868	NM_001291144	0.020134	0.573333	4	3.2639	0.39434	0.000468073	1.79506	0.0785424	hyper	-0.0437155	-4.52072	2.69e-05	neg	0.0010902	1.59107	0.136087	pos
chr2_155970901_155971050	4	intron (NM_001130000, intron 12 of 32)	intron	NM_001130000	Cep250	intron (NM_001130000, intron 12 of 32)	14417	NM_001129999	0.026846	0.54	0	3.88078	0.0700808	0.000221966	1.55946	0.124628	hyper	-0.0202274	-4.70751	2.72e-05	neg	-0.000126272	-0.625851	0.545303	neg
chr2_6363151_6363300	7	intron (NM_181399, intron 1 of 13)	intron	NM_181399	Usp6nl	intron (NM_181399, intron 1 of 13)	10489	NM_181399	0.04698	0.46	0	3.67652	0.109688	-0.000476115	-2.7457	0.00814662	hypo	-0.0236347	-4.94669	2.72e-05	neg	3.18e-06	0.0159572	0.987753	pos
chr17_57337951_57338100	5	Intergenic	Intergenic	NM_001355723	Adgre1	Intergenic	-20661	NM_001355723	0.033557	0.513333	0	3.52571	0.1895	-0.000108581	-0.45119	0.653586	hypo	-0.0323624	-4.83533	2.8e-05	neg	-7.31e-05	-0.259015	0.802217	neg
chr10_80335951_80336100	3	3' UTR (NM_001204931, exon 5 of 5)	3' UTR	NM_001204931	Reep6	3' UTR (NM_001204931, exon 5 of 5)	5880	NM_139292	0.020134	0.533333	0	3.5891	0.204973	2.92e-05	0.11779	0.906597	hyper	-0.0298475	-4.50631	2.81e-05	neg	-0.000783854	-2.9576	0.00431899	neg
chr13_98333701_98333850	5	Intergenic	Intergenic	NR_137279	Gm9828	MER106B|DNA|hAT-Charlie	16659	NR_137279	0.033557	0.546667	3	3.81398	0.125397	-2.1e-05	-0.133375	0.894414	hypo	-0.0238983	-4.60871	2.81e-05	neg	0.000660922	2.38647	0.0382482	pos
chr9_119179501_119179650	6	exon (NM_001037749, exon 5 of 12)	exon	NM_001037749	Slc22a14	exon (NM_001037749, exon 5 of 12)	10818	NM_001037749	0.040268	0.593333	0	3.9828	0.0927529	-0.000502325	-3.35442	0.00148047	hypo	-0.0217472	-4.69866	2.84e-05	neg	-0.000220418	-0.981298	0.352397	neg
chr4_118221151_118221300	5	intron (NM_011213, intron 20 of 32)	intron	NM_011213	Ptprf	intron (NM_011213, intron 20 of 32)	-10661	NR_106085	0.033557	0.533333	0	3.42532	0.209832	9.42e-06	0.0361568	0.971268	hyper	-0.0313226	-4.503	2.85e-05	neg	-0.000412169	-1.48085	0.143479	neg
chr1_89144101_89144250	8	exon (NM_133816, exon 4 of 6)	exon	NM_133816	Sh3bp4	exon (NM_133816, exon 4 of 6)	73760	NM_133816	0.053691	0.58	0	4.61499	0.0562068	4.63e-05	0.342495	0.733084	hyper	0.0162391	4.50214	2.86e-05	pos	0.000169255	1.17271	0.245192	pos
chr6_72013351_72013500	5	TTS (NR_046180)	TTS	NR_046180	9130221F21Rik	TTS (NR_046180)	29103	NR_046180	0.033557	0.546667	6	3.84216	0.129415	0.000184115	1.15703	0.252366	hyper	-0.023619	-4.60727	2.87e-05	neg	-0.00094597	-3.57062	0.00421959	neg
chr2_51480451_51480600	6	Intergenic	Intergenic	NR_130155	1700057H21Rik	Intergenic	-42625	NR_130155	0.040268	0.546667	5	3.20497	0.655992	0.000130728	0.585032	0.561115	hyper	-0.0412488	-4.5379	2.88e-05	neg	8.5e-05	0.0770977	0.939587	pos
chr13_93815101_93815250	5	intron (NM_009712, intron 4 of 7)	intron	NM_009712	Arsb	intron (NM_009712, intron 4 of 7)	24398	NR_049198	0.033557	0.48	0	4.01402	0.167656	-1.55e-05	-0.0702233	0.944277	hypo	-0.0310713	-4.77394	2.89e-05	neg	0.000399049	1.35056	0.213307	pos		ARSB
chr7_101746801_101746950	6	intron (NM_009191, intron 5 of 15)	intron	NM_009191	Clpb	intron (NM_009191, intron 5 of 15)	-71438	NM_008887	0.040268	0.593333	0	3.79318	0.139154	0.000253977	1.22388	0.225416	hyper	-0.0248879	-4.49121	2.97e-05	neg	-0.00054161	-2.44261	0.0173091	neg
chr18_3864151_3864300	8	Intergenic	Intergenic	NM_026092	Lyzl1	CpG	-301607	NM_026092	0.053691	0.56	0	4.50237	0.0713671	-1.85e-05	-0.124193	0.901545	hypo	0.0178803	4.49121	2.97e-05	pos	0.000376188	2.36147	0.0212096	pos
chr18_52952551_52952700	5	Intergenic	Intergenic	NM_001199154	Sncaip	Intergenic	184481	NM_001199154	0.033557	0.546667	0	4.41934	0.0562049	-0.00019969	-1.49327	0.140204	hypo	0.0160393	4.4916	2.97e-05	pos	0.00025279	1.76915	0.0815594	pos
chr8_92883301_92883450	5	intron (NM_001357375, intron 7 of 12)	intron	NM_001357375	Lpcat2	intron (NM_001357375, intron 7 of 12)	-18020	NM_027112	0.033557	0.413333	0	2.98095	0.253532	-0.000524591	-2.57577	0.0129665	hypo	-0.035372	-4.49269	3e-05	neg	0.000462465	0.701163	0.495392	pos
chr12_114014251_114014400	2	Intergenic	Intergenic	NR_106062	Mir7094-1	(CATAT)n|Simple_repeat|Simple_repeat	455141	NR_106062	0.013423	0.373333	0	3.39041	0.160162	1.15e-05	0.0559798	0.955558	hyper	-0.0281097	-4.74683	3.03e-05	neg	-0.000664155	-2.54329	0.0317584	neg
chr5_148365001_148365150	10	intron (NM_007513, intron 2 of 12)	intron	NM_007513	Slc7a1	intron (NM_007513, intron 2 of 12)	27740	NM_001301424	0.067114	0.506667	0	4.31331	0.0641723	0.00010719	0.766008	0.446732	hyper	0.0180566	4.74135	3.05e-05	pos	0.000219625	1.40602	0.19081	pos
chr9_88456351_88456500	10	exon (NM_019796, exon 11 of 12)	exon	NM_019796	Syncrip	exon (NM_019796, exon 11 of 12)	-17474	NM_172926	0.067114	0.64	0	3.92221	0.0683663	-0.00015902	-1.07263	0.287402	hypo	-0.01774	-4.48111	3.08e-05	neg	0.00016606	1.0483	0.298382	pos
chr17_25782001_25782150	5	TTS (NM_001271434)	TTS	NM_001271434	Haghl	TTS (NM_001271434)	1267	NR_105932	0.033557	0.626667	0	3.87696	0.114843	6.25e-06	0.0334623	0.973408	hyper	-0.0223544	-4.47904	3.1e-05	neg	-0.000554003	-2.77412	0.00721759	neg
chrX_143435551_143435700	3	Intergenic	Intergenic	NM_001114385	Chrdl1	RLTR10|LTR|ERVK	-41363	NM_001114385	0.020134	0.513333	0	3.55186	0.167811	0.000321668	1.41057	0.16314	hyper	-0.0272715	-4.47844	3.11e-05	neg	-0.000581182	-2.38518	0.019996	neg
chr2_168636901_168637050	4	intron (NM_001354977, intron 27 of 27)	intron	NM_001354977	Atp9a	intron (NM_001354977, intron 27 of 27)	3784	NR_105971	0.026846	0.533333	0	3.66558	0.12322	0.000241791	1.19929	0.23477	hyper	-0.0240946	-4.47541	3.14e-05	neg	-0.000180933	-0.839889	0.404049	neg
chr8_115064701_115064850	6	intron (NM_019573, intron 8 of 8)	intron	NM_019573	Wwox	intron (NM_019573, intron 8 of 8)	625123	NM_019573	0.040268	0.433333	0	4.3092	0.0618681	7.57e-06	0.0584688	0.953594	hyper	0.0196559	4.54159	3.15e-05	pos	4.1e-05	0.172407	0.866024	pos
chr7_23162401_23162550	3	intron (NR_033693, intron 1 of 2).5	intron	NR_033693	Gm4541	L1Md_T|LINE|L1	10714	NR_033693	0.020134	0.586667	0	3.54001	0.229118	0.000123357	0.669465	0.506131	hyper	-0.0297097	-4.48314	3.18e-05	neg	-0.00097605	-2.27743	0.0400377	neg
chr5_66393151_66393300	2	intron (NM_009686, intron 6 of 17)	intron	NM_009686	Apbb2	intron (NM_009686, intron 6 of 17)	-55560	NM_001201416	0.013423	0.46	0	3.69197	0.151352	-3.53e-05	-0.1691	0.866344	hypo	-0.0290005	-4.71821	3.2e-05	neg	-0.000410459	-1.47184	0.176204	neg
chrX_74331301_74331450	4	exon (NM_008883, exon 2 of 33)	exon	NM_008883	Plxna3	exon (NM_008883, exon 2 of 33)	2309	NM_008883	0.026846	0.573333	0	3.85919	0.176224	0.00048948	2.21084	0.0305717	hyper	-0.0264284	-4.47018	3.2e-05	neg	-0.000888074	-3.75399	0.000373792	neg
chr13_98075101_98075250	7	exon (NM_012026, exon 4 of 36)	exon	NM_012026	Arhgef28	exon (NM_012026, exon 4 of 36)	130990	NM_012026	0.04698	0.633333	0	3.65167	0.105565	0.000341812	2.11516	0.0389443	hyper	-0.0228508	-4.63041	3.22e-05	neg	0.000414122	1.75888	0.106872	pos
chr11_113107351_113107500	4	intron (NR_015556, intron 1 of 2)	intron	NR_015556	2610035D17Rik	intron (NR_015556, intron 1 of 2)	94413	NR_015556	0.026846	0.526667	0	3.78722	0.0825689	9.18e-05	0.572845	0.569	hyper	-0.0210896	-4.78073	3.24e-05	neg	-0.000171428	-0.93385	0.377239	neg
chr3_146305051_146305200	6	Intergenic	Intergenic	NR_033542	Gm10636	Intergenic	73819	NR_033542	0.040268	0.52	0	3.58462	0.144534	2.44e-05	0.111134	0.911853	hyper	-0.0262166	-4.46612	3.25e-05	neg	-1.91e-05	-0.0812943	0.935458	neg
chr4_107345101_107345250	7	exon (NM_145550, exon 8 of 10)	exon	NM_145550	Yipf1	exon (NM_145550, exon 8 of 10)	-22609	NM_028355	0.04698	0.493333	0	3.685	0.0793602	-0.000213881	-1.39972	0.166352	hypo	-0.0182078	-4.46229	3.29e-05	neg	-0.000441483	-2.70399	0.00873523	neg
chr1_89144251_89144400	6	exon (NM_133816, exon 4 of 6)	exon	NM_133816	Sh3bp4	exon (NM_133816, exon 4 of 6)	73910	NM_133816	0.040268	0.566667	0	4.40616	0.0500934	0.000206033	1.63446	0.106996	hyper	0.0150138	4.46024	3.32e-05	pos	1.97e-05	0.146455	0.884016	pos
chr9_35445001_35445150	2	Intergenic	Intergenic	NM_021339	Cdon	Intergenic	-7001	NM_021339	0.013423	0.52	1	3.64239	0.0895261	0.000284839	1.70123	0.0942855	hyper	-0.0217885	-4.75773	3.34e-05	neg	1.75e-05	0.092474	0.928469	pos
chrX_135005101_135005250	6	intron (NM_175446, intron 1 of 6)	intron	NM_175446	Zmat1	B4|SINE|B4	4034	NM_175446	0.033557	0.526667	0	3.50408	0.171343	-0.000134023	-0.589116	0.558102	hypo	-0.0297556	-4.77276	3.35e-05	neg	-0.000377399	-1.46273	0.181196	neg
chr6_34104001_34104150	4	intron (NM_028886, intron 15 of 19)	intron	NM_028886	Lrguk	intron (NM_028886, intron 15 of 19)	72979	NM_021435	0.026846	0.453333	0	3.72828	0.103153	8.67e-05	0.489898	0.6262	hyper	-0.0247607	-4.69552	3.37e-05	neg	-1.13e-05	-0.0465577	0.963937	neg
chr7_100380301_100380450	3	intron (NM_001017985, intron 3 of 32)	intron	NM_001017985	C2cd3	ORR1E|LTR|ERVL-MaLR	8142	NM_001017985	0.020134	0.553333	1	3.55637	0.239272	0.000428919	1.69202	0.0961284	hyper	-0.0350163	-4.61013	3.39e-05	neg	0.000579811	1.64238	0.126736	pos
chr11_48668101_48668250	10	Intergenic	Intergenic	NM_008143	Rack1	IAPEY3_LTR|LTR|ERVK	-132185	NM_008143	0.067114	0.54	0	4.27838	0.0493688	-0.000249696	-1.9748	0.0525418	hypo	0.0150252	4.45001	3.44e-05	pos	0.000128304	0.949667	0.345799	pos
chr7_142781401_142781550	9	Intergenic	Intergenic	NM_001185083	Ins2	IAPLTR1a_Mm|LTR|ERVK	-101749	NM_001185083	0.060403	0.54	0	4.20457	0.0826961	-3.83e-05	-0.231901	0.817343	hypo	0.0196222	4.44999	3.44e-05	pos	0.000195586	1.10851	0.271725	pos
chr19_17359951_17360100	5	intron (NM_010265, intron 1 of 2)	intron	NM_010265	Gcnt1	intron (NM_010265, intron 1 of 2)	-3358	NM_173442	0.033557	0.513333	4	3.79241	0.156584	0.000253565	1.16372	0.249433	hyper	-0.0291367	-4.70641	3.46e-05	neg	-3.24e-05	-0.120646	0.906602	neg
chr15_99077851_99078000	6	intron (NM_001162506, intron 6 of 13)	intron	NM_001162506	Troap	intron (NM_001162506, intron 6 of 13)	-2880	NR_105925	0.040268	0.56	0	4.36696	0.0486014	-0.000149555	-1.17456	0.244455	hypo	0.0151221	4.44752	3.47e-05	pos	4.45e-05	0.327276	0.744511	pos
chr15_95899951_95900100	7	intron (NM_175344, intron 3 of 19)	intron	NM_175344	Ano6	intron (NM_175344, intron 3 of 19)	-69953	NR_155277	0.04698	0.526667	0	3.65085	0.0977827	-0.000297211	-1.69002	0.0958149	hypo	-0.0208802	-4.44625	3.49e-05	neg	-6.32e-05	-0.336444	0.73762	neg
chr5_139755301_139755450	6	intron (NM_026748, intron 38 of 46)	intron	NM_026748	Ints1	intron (NM_026748, intron 38 of 46)	12568	NR_106004	0.040268	0.613333	0	4.4283	0.0621616	-0.000330504	-2.33308	0.0227493	hypo	0.0168199	4.4464	3.49e-05	pos	5.14e-05	0.339672	0.735199	pos
chr15_68995051_68995200	5	exon (NM_010158, exon 2 of 9)	exon	NM_010158	Khdrbs3	exon (NM_010158, exon 2 of 9)	66705	NM_010158	0.026846	0.493333	0	3.64788	0.0709536	-0.000373425	-2.56167	0.0127453	hypo	-0.0172901	-4.44169	3.55e-05	neg	-9.71e-05	-0.623545	0.535108	neg
chr19_32138851_32139000	6	intron (NM_144792, intron 7 of 9)	intron	NM_144792	Sgms1	intron (NM_144792, intron 7 of 9)	-35785	NM_018830	0.040268	0.553333	0	3.55218	0.118114	-8.64e-05	-0.483177	0.630948	hypo	-0.0267303	-4.50912	3.61e-05	neg	5.08e-06	0.0158001	0.987661	pos
chr19_47297251_47297400	5	intron (NM_008018, intron 8 of 14)	intron	NM_008018	Sh3pxd2a	intron (NM_008018, intron 8 of 14)	-23736	NR_105961	0.033557	0.546667	1	3.58436	0.123663	-0.000180288	-1.0646	0.292089	hypo	-0.026759	-4.45889	3.61e-05	neg	0.000163996	0.438824	0.669135	pos
chr4_134997901_134998050	7	Intergenic	Intergenic	NM_026780	Syf2	MLT1D|LTR|ERVL-MaLR	66995	NM_026780	0.04698	0.553333	0	3.51065	0.187517	-0.000292374	-1.18535	0.240195	hypo	-0.0292085	-4.43454	3.64e-05	neg	-4.68e-05	-0.177535	0.85964	neg
chr5_31504051_31504200	5	intron (NM_133756, intron 9 of 13)	intron	NM_133756	Gpn1	intron (NM_133756, intron 9 of 13)	9384	NM_133756	0.033557	0.5	0	4.31458	0.0506941	-0.000147505	-1.14025	0.258365	hypo	0.0153142	4.43323	3.65e-05	pos	0.000142286	1.02939	0.307113	pos
chr7_30443101_30443250	7	exon (NM_007467, exon 3 of 17)	exon	NM_007467	Aplp1	exon (NM_007467, exon 3 of 17)	2407	NM_007467	0.04698	0.64	0	3.69479	0.182932	-0.000461222	-2.96912	0.00455209	hypo	0.0274181	4.44859	3.67e-05	pos	-0.000607627	-1.01131	0.329106	neg
chr10_80336101_80336250	5	3' UTR (NM_001204931, exon 5 of 5)	3' UTR	NM_001204931	Reep6	3' UTR (NM_001204931, exon 5 of 5)	6030	NM_139292	0.033557	0.54	0	3.66666	0.219039	-9.52e-05	-0.358939	0.720804	hypo	-0.031363	-4.43038	3.69e-05	neg	-0.000483606	-1.70728	0.0925423	neg
chr16_44104351_44104500	4	intron (NM_001358203, intron 8 of 14)	intron	NM_001358203	Atp6v1a	intron (NM_001358203, intron 8 of 14)	34834	NM_001358203	0.026846	0.473333	0	3.68465	0.148388	-0.000170642	-0.78389	0.435952	hypo	-0.0257554	-4.43069	3.69e-05	neg	-0.000359034	-1.54358	0.127546	neg
chr11_85698451_85698600	5	intron (NM_138681, intron 24 of 25)	intron	NM_138681	Bcas3	intron (NM_138681, intron 24 of 25)	21219	NR_045875	0.033557	0.446667	0	3.69689	0.142189	0.000297395	1.38896	0.169587	hyper	-0.0253218	-4.42877	3.71e-05	neg	-0.00037626	-1.64462	0.104876	neg
chr2_92973451_92973600	5	Intergenic	Intergenic	NR_110333	4631405J19Rik	Intergenic	-55823	NR_110333	0.026846	0.58	0	4.56631	0.0797899	-6.94e-05	-0.428774	0.669505	hypo	0.0191316	4.42888	3.71e-05	pos	0.000239561	1.38596	0.170495	pos
chr2_157867801_157867950	6	intron (NM_025680, intron 11 of 15)	intron	NM_025680	Ctnnbl1	intron (NM_025680, intron 11 of 15)	-46778	NM_198627	0.040268	0.506667	0	3.90409	0.0938659	6.2e-05	0.354716	0.723951	hyper	-0.0206743	-4.42836	3.72e-05	neg	-0.00029444	-1.57616	0.119843	neg
chr4_119467501_119467650	8	3' UTR (NM_177572, exon 5 of 5)	3' UTR	NM_177572	Rimkla	3' UTR (NM_177572, exon 5 of 5)	25023	NM_177572	0.053691	0.546667	0	3.56902	0.160908	-8.94e-05	-0.412733	0.681428	hypo	-0.0295769	-4.70967	3.72e-05	neg	0.000135666	0.485268	0.640521	pos
chr5_114246901_114247050	6	intron (NM_133904, intron 48 of 51)	intron	NM_133904	Acacb	intron (NM_133904, intron 48 of 51)	26786	NM_148935	0.040268	0.56	0	4.04689	0.116379	-0.000294872	-1.52767	0.131447	hypo	-0.0228239	-4.42809	3.72e-05	neg	-2.13e-06	-0.0103364	0.991785	neg
chr4_153632701_153632850	13	Intergenic	Intergenic	NM_001099299	Ajap1	Intergenic	-149945	NM_001099299	0.087248	0.553333	0	4.23669	0.0703026	1.74e-05	0.124477	0.901372	hyper	0.0182659	4.6732	3.76e-05	pos	0.000496829	2.99005	0.014343	pos
chr8_44952151_44952300	10	exon (NM_001081286, exon 1 of 26)	exon	NM_001081286	Fat1	exon (NM_001081286, exon 1 of 26)	2017	NM_001081286	0.067114	0.526667	0	4.41074	0.0671666	-3.22e-05	-0.215581	0.82999	hypo	0.0176229	4.42241	3.8e-05	pos	0.000160375	1.00579	0.318246	pos
chr11_120071101_120071250	4	intron (NM_009734, intron 13 of 25)	intron	NM_009734	Cep131	intron (NM_009734, intron 13 of 25)	15652	NM_009734	0.026846	0.546667	0	3.84156	0.115846	-0.000122686	-0.673403	0.503647	hypo	-0.0258155	-4.62943	3.81e-05	neg	3.72e-05	0.139531	0.892298	pos
chr6_58245301_58245450	6	Intergenic	Intergenic	NM_134180	Vmn1r28	IAPEY2_LTR|LTR|ERVK	-19799	NM_134180	0.040268	0.513333	0	4.25076	0.0474378	-7.69e-05	-0.61153	0.542982	hypo	0.0148456	4.42118	3.81e-05	pos	0.000113346	0.843599	0.401987	pos
chr1_13535251_13535400	7	Intergenic	Intergenic	NM_028173	Tram1	RMER15|LTR|ERVL	54585	NM_028173	0.04698	0.586667	2	3.5978	0.0903606	1.56e-06	0.00908816	0.992777	hyper	-0.0202893	-4.42088	3.82e-05	neg	-0.00025842	-1.40721	0.16413	neg
chr10_116697601_116697750	6	Intergenic	Intergenic	NR_152731	Gm26579	Intergenic	23084	NR_152731	0.040268	0.466667	0	4.08567	0.0600194	8.38e-05	0.614831	0.540981	hyper	0.0168634	4.6289	3.94e-05	pos	0.000276452	1.89435	0.0851927	pos
chr2_167124901_167125050	4	intron (NM_008420, intron 1 of 1)	intron	NM_008420	Kcnb1	intron (NM_008420, intron 1 of 1)	59682	NR_028540	0.026846	0.553333	2	3.60391	0.210882	0.000153794	0.609584	0.544563	hyper	-0.0337198	-4.60451	3.98e-05	neg	-0.00011635	-0.356524	0.728404	neg
chr13_120313351_120313500	9	Intergenic	Intergenic	NM_153523	Tcstv3	Intergenic	-3437	NM_153523	0.060403	0.506667	0	3.60864	0.209347	0.000385928	1.63605	0.107364	hyper	-0.030973	-4.67392	3.98e-05	neg	0.000947308	3.34599	0.00874917	pos
chr15_37663351_37663500	5	intron (NM_001359841, intron 1 of 7)	intron	NM_001359841	Ncald	intron (NM_001359841, intron 1 of 7)	17149	NM_001359840	0.033557	0.513333	0	3.75095	0.117252	-0.000248998	-1.29754	0.199033	hypo	-0.022593	-4.40889	3.98e-05	neg	0.000371212	1.81037	0.0748601	pos
chr5_75195151_75195300	4	3' UTR (NM_011058, exon 23 of 23)	3' UTR	NM_011058	Pdgfra	3' UTR (NM_011058, exon 23 of 23)	18394	NR_105992	0.026846	0.48	0	4.37567	0.0512799	-7.93e-05	-0.606825	0.546081	hypo	0.0153857	4.40848	3.99e-05	pos	0.000129834	0.929712	0.35596	pos
chr3_149191201_149191350	3	Intergenic	Intergenic	NR_040591	Gm1653	Intergenic	-83462	NR_040591	0.020134	0.42	0	3.61103	0.0630509	-7.24e-05	-0.501284	0.617865	hypo	-0.0169962	-4.4079	4e-05	neg	0.000136446	0.884368	0.379757	pos
chr15_79003801_79003950	7	intron (NM_001024716, intron 12 of 13)	intron	NM_001024716	Triobp	intron (NM_001024716, intron 12 of 13)	1652	NR_105921	0.04698	0.646667	0	4.02264	0.0624809	2.58e-05	0.180264	0.857506	hyper	-0.0168313	-4.40744	4.01e-05	neg	-0.00022337	-1.46178	0.148619	neg
chr4_45794701_45794850	7	Intergenic	Intergenic	NM_028270	Aldh1b1	Intergenic	-4247	NM_028270	0.04698	0.48	0	3.65638	0.13702	4.39e-05	0.207545	0.836233	hyper	-0.0248962	-4.40333	4.06e-05	neg	0.000382315	1.6899	0.0958386	pos
chr8_121991401_121991550	5	intron (NM_016812, intron 5 of 13)	intron	NM_016812	Banp	intron (NM_016812, intron 5 of 13)	13451	NR_106096	0.033557	0.566667	0	3.87929	0.0663537	0.000282393	1.92671	0.0583897	hyper	-0.0172267	-4.40146	4.09e-05	neg	0.000207984	1.32805	0.188805	pos
chr17_46829551_46829700	6	intron (NM_001100452, intron 3 of 10)	intron	NM_001100452	Bicral	RSINE1|SINE|B4	1788	NM_001100452	0.040268	0.566667	0	3.54978	0.125285	-0.000465218	-2.51708	0.0149084	hypo	-0.025617	-4.66458	4.11e-05	neg	0.000151934	0.601957	0.564482	pos
chr5_124493701_124493850	6	exon (NM_021430, exon 7 of 7)	exon	NM_021430	Rilpl1	exon (NM_021430, exon 7 of 7)	10620	NM_029532	0.040268	0.566667	0	3.93363	0.0949459	-0.000138897	-0.823431	0.413689	hypo	-0.0224132	-4.59199	4.15e-05	neg	-4.31e-05	-0.198967	0.846016	neg
chr6_34155601_34155750	6	TTS (NM_021435)	TTS	NM_021435	Slc35b4	TTS (NM_021435)	21379	NM_021435	0.040268	0.48	0	3.5304	0.145074	-0.0002776	-1.31435	0.193349	hypo	-0.0247951	-4.3963	4.17e-05	neg	0.000524658	2.32482	0.0232157	pos
chr13_102930901_102931050	3	intron (NM_175171, intron 4 of 28)	intron	NM_175171	Mast4	intron (NM_175171, intron 4 of 28)	170720	NR_130171	0.020134	0.493333	0	3.60392	0.198838	0.000190549	0.780662	0.438319	hyper	-0.0333886	-4.57843	4.18e-05	neg	-0.000263362	-0.780006	0.453018	neg
chr2_172003801_172003950	6	Intergenic	Intergenic	NM_175631	Cbln4	Intergenic	39591	NM_175631	0.040268	0.493333	0	3.65422	0.130259	0.000387318	1.88491	0.0639137	hyper	-0.0241183	-4.39543	4.18e-05	neg	-0.000268843	-1.22446	0.225199	neg
chr10_99127201_99127350	4	intron (NR_153333, intron 3 of 12)	intron	NR_153333	Poc1b	intron (NR_153333, intron 3 of 12)	19140	NM_015737	0.026846	0.506667	0	3.42278	0.115771	-8.19e-05	-0.416466	0.678441	hypo	-0.0230723	-4.3948	4.19e-05	neg	-2.95e-05	-0.140585	0.888632	neg
chr4_140031901_140032050	3	intron (NM_198610, intron 6 of 9)	intron	NM_198610	Igsf21	L1M5|LINE|L1	-63949	NM_173427	0.020134	0.493333	0	3.47532	0.444838	0.000291196	1.22774	0.225228	hyper	-0.0411985	-4.40682	4.19e-05	neg	-0.000225199	-0.258082	0.800201	neg
chr16_52664401_52664550	14	Intergenic	Intergenic	NR_040495	4930404A05Rik	IAPEz-int|LTR|ERVK	151269	NR_040495	0.09396	0.58	0	4.26619	0.0612891	-7.21e-06	-0.0536921	0.957345	hypo	0.0157491	4.3928	4.22e-05	pos	0.000488098	3.40239	0.00114752	pos
chr8_92883451_92883600	4	intron (NM_001357375, intron 7 of 12)	intron	NM_001357375	Lpcat2	intron (NM_001357375, intron 7 of 12)	-17870	NM_027112	0.026846	0.446667	2	3.13718	0.385954	-0.000488774	-2.59423	0.0123783	hypo	-0.0339282	-4.42732	4.25e-05	neg	0.000476407	0.513226	0.615617	pos
chr7_139633051_139633200	4	intron (NM_001302546, intron 34 of 58)	intron	NM_001302546	Cfap46	intron (NM_001302546, intron 34 of 58)	-50328	NR_027857	0.026846	0.6	0	3.67698	0.0759422	0.000106718	0.743253	0.4607	hyper	-0.0208972	-4.51411	4.27e-05	neg	-0.000214185	-0.894142	0.393741	neg
chr6_129516901_129517050	4	intron (NM_001081186, intron 4 of 4)	intron	NM_001081186	Tmem52b	intron (NM_001081186, intron 4 of 4)	4418	NM_001081186	0.026846	0.346667	1	3.66816	0.153689	-0.000216949	-1.10747	0.27304	hypo	-0.0291831	-4.44704	4.28e-05	neg	-1.51e-05	-0.041516	0.967556	neg
chr17_42890551_42890700	8	Intergenic	Intergenic	NM_009847	Cd2ap	RLTR6-int|LTR|ERV1	-14201	NM_009847	0.053691	0.5	1	2.27148	2.81386	-0.00033006	-1.29304	0.201924	hypo	0.0479578	4.46666	4.31e-05	pos	0.00196998	0.721988	0.481482	pos
chr19_7020901_7021050	5	3' UTR (NM_016737, exon 14 of 14)	3' UTR	NM_016737	Stip1	3' UTR (NM_016737, exon 14 of 14)	-1506	NM_001362399	0.033557	0.56	0	4.03503	0.0905859	-0.000240187	-1.41519	0.161785	hypo	-0.0198813	-4.38675	4.31e-05	neg	-0.000195519	-1.07815	0.284952	neg
chr2_166068451_166068600	5	exon (NM_008679, exon 20 of 23)	exon	NM_008679	Ncoa3	exon (NM_008679, exon 20 of 23)	75888	NM_008679	0.033557	0.533333	0	3.43565	0.158373	0.000160633	0.726501	0.470457	hyper	-0.028886	-4.57493	4.33e-05	neg	-0.000111394	-0.404351	0.69359	neg
chr6_48438901_48439050	13	exon (NM_001085415, exon 5 of 5)	exon	NM_001085415	Zfp467	exon (NM_001085415, exon 5 of 5)	6115	NM_001085415	0.087248	0.64	0	4.64233	0.0955047	-0.000194558	-1.09327	0.278312	hypo	0.0208396	4.38528	4.33e-05	pos	0.000202672	1.06584	0.290437	pos
chr5_121343551_121343700	3	exon (NM_181421, exon 59 of 76)	exon	NM_181421	Hectd4	exon (NM_181421, exon 59 of 76)	41784	NM_001359947	0.020134	0.58	0	3.63567	0.14554	-0.000370312	-1.72063	0.0900749	hypo	-0.0252015	-4.38509	4.34e-05	neg	-4.25e-05	-0.1849	0.853883	neg	HECTD4
chr2_156019201_156019350	6	TTS (NM_025516)	TTS	NM_025516	Ergic3	TTS (NM_025516)	11247	NM_025516	0.040268	0.553333	0	3.73164	0.0992321	8.91e-05	0.530907	0.597675	hyper	-0.0237467	-4.53191	4.34e-05	neg	1.72e-05	0.0665755	0.948228	pos
chr10_110774851_110775000	3	intron (NM_001358560, intron 8 of 12)	intron	NM_001358560	E2f7	intron (NM_001358560, intron 8 of 12)	29486	NM_001358560	0.020134	0.453333	1	3.57084	0.0778827	7.1e-05	0.450692	0.653889	hyper	-0.020095	-4.62501	4.41e-05	neg	0.000104131	0.574057	0.579236	pos
chr12_110985601_110985750	2	Intergenic	Intergenic	NM_001361916	Ankrd9	Intergenic	-6635	NM_001361916	0.013423	0.586667	0	3.42361	0.24025	-0.000248193	-0.965316	0.3388	hypo	-0.0347347	-4.82215	4.43e-05	neg	-0.000714982	-2.33148	0.0607734	neg
chr1_30770551_30770700	4	Intergenic	Intergenic	NM_001081080	Phf3	Intergenic	92631	NM_001081080	0.026846	0.56	0	3.75032	0.126719	-8.17e-05	-0.445302	0.658007	hypo	-0.0284403	-4.40428	4.46e-05	neg	0.000245744	0.621438	0.547306	pos
chr11_98919001_98919150	3	intron (NM_001025779, intron 9 of 11)	intron	NM_001025779	Cdc6	intron (NM_001025779, intron 9 of 11)	10924	NM_011799	0.020134	0.486667	0	3.42025	0.243255	-0.00102504	-4.20679	9.55e-05	hypo	-0.0316745	-4.84056	4.48e-05	neg	-0.000490567	-1.85974	0.115232	neg
chr10_71169901_71170050	4	non-coding (NR_038040, exon 8 of 8)	non-coding	NR_038040	C730027H18Rik	non-coding (NR_038040, exon 8 of 8)	-10285	NM_031397	0.026846	0.533333	0	3.33787	0.283787	-2.42e-05	-0.0783067	0.937825	hypo	-0.0360687	-4.37453	4.5e-05	neg	-0.000130313	-0.394983	0.694149	neg
chr7_97765501_97765650	4	Intergenic	Intergenic	NM_001357365	Pak1	Intergenic	-22966	NM_001357365	0.026846	0.506667	2	3.63031	0.14423	-0.000123345	-0.583818	0.561662	hypo	-0.0277894	-4.60154	4.52e-05	neg	0.000264124	1.00111	0.341474	pos
chr9_99386251_99386400	4	3' UTR (NM_008624, exon 6 of 6)	3' UTR	NM_008624	Mras	3' UTR (NM_008624, exon 6 of 6)	-27795	NM_177775	0.026846	0.566667	0	3.77744	0.104008	4.62e-05	0.256955	0.79812	hyper	-0.0226915	-4.64656	4.53e-05	neg	-0.000334388	-1.67383	0.129505	neg
chr8_35430901_35431050	7	Intergenic	Intergenic	NM_177741	Ppp1r3b	Intergenic	55234	NM_177741	0.04698	0.48	1	3.60637	0.221618	-0.000672641	-2.8299	0.00655807	hypo	-0.0338673	-4.50638	4.53e-05	neg	0.000564976	1.49785	0.165086	pos
chr5_143254951_143255100	23	exon (NM_017467, exon 7 of 7)	exon	NM_017467	Zfp316	exon (NM_017467, exon 7 of 7)	14997	NM_017467	0.154362	0.713333	0	4.54416	0.0949618	-5.84e-05	-0.327509	0.744335	hypo	0.0208091	4.36958	4.58e-05	pos	-0.000197272	-1.03524	0.304391	neg
chrX_154628401_154628550	3	Intergenic	Intergenic	NM_001037167	Samt2	IAP1-MM_I-int|LTR|ERVK	-49145	NM_001037167	0.020134	0.453333	0	3.46749	0.159421	0.000154732	0.729204	0.468496	hyper	-0.0247592	-4.36955	4.58e-05	neg	-0.000905922	-3.9956	0.000167157	neg
chr15_76457401_76457550	14	promoter-TSS (NM_198885)	promoter-TSS	NM_198885	Scx	promoter-TSS (NM_198885)	37	NM_198885	0.09396	0.72	0	4.50887	0.0703015	3.38e-05	0.220561	0.826126	hyper	0.0178942	4.36875	4.59e-05	pos	8.99e-05	0.548579	0.585174	pos
chr10_127594951_127595100	9	exon (NM_008512, exon 8 of 89)	exon	NM_008512	Lrp1	exon (NM_008512, exon 8 of 89)	26123	NM_008512	0.060403	0.586667	0	3.56929	0.155906	-0.000300848	-1.43445	0.157004	hypo	-0.0283278	-4.54027	4.64e-05	neg	0.000306717	1.06794	0.309158	pos
chr15_15050701_15050850	9	Intergenic	Intergenic	NM_009869	Cdh9	ETnERV-int|LTR|ERVK	-1727326	NM_009869	0.060403	0.5	0	4.24701	0.0509965	-4.48e-05	-0.341779	0.733619	hypo	0.0152698	4.36404	4.67e-05	pos	8.51e-05	0.608077	0.545255	pos
chr2_121585801_121585950	4	intron (NM_001360084, intron 4 of 13)	intron	NM_001360084	Frmd5	intron (NM_001360084, intron 4 of 13)	79152	NM_001290986	0.026846	0.573333	1	3.31943	0.313011	7.79e-05	0.256436	0.798564	hyper	-0.0423457	-4.48656	4.68e-05	neg	6.93e-05	0.150144	0.883207	pos
chr2_152468851_152469000	4	Intergenic	Intergenic	NM_001037933	Defb23	Intergenic	-4305	NM_001037933	0.026846	0.526667	0	3.79963	0.0799639	0.000220598	1.45596	0.151188	hyper	-0.0208769	-4.55235	4.68e-05	neg	7.21e-05	0.333525	0.746097	pos
chr5_111223801_111223950	8	exon (NM_001267622, exon 7 of 23)	exon	NM_001267622	Ttc28	exon (NM_001267622, exon 7 of 23)	-106822	NM_001301644	0.053691	0.533333	0	4.56968	0.0486285	-8.17e-05	-0.636729	0.526537	hypo	0.0149485	4.36093	4.72e-05	pos	-6.95e-06	-0.0506456	0.959763	neg
chr10_121376851_121377000	3	intron (NM_029364, intron 5 of 13)	intron	NM_029364	Gns	intron (NM_029364, intron 5 of 13)	11835	NM_029364	0.020134	0.493333	0	3.86152	0.0832406	-5.25e-05	-0.318544	0.751094	hypo	-0.0192027	-4.36109	4.72e-05	neg	-0.000255431	-1.44976	0.151933	neg
chr8_88327651_88327800	6	exon (NM_007406, exon 28 of 28)	exon	NM_007406	Adcy7	exon (NM_007406, exon 28 of 28)	33521	NM_001037724	0.040268	0.466667	1	3.57803	0.0933904	0.00019869	1.17792	0.24386	hyper	-0.0222087	-4.64122	4.76e-05	neg	0.000212747	1.02771	0.333967	pos		ADCY7
chr15_59588401_59588550	3	intron (NM_026746, intron 4 of 6)	intron	NM_026746	Nsmce2	intron (NM_026746, intron 4 of 6)	-60179	NM_144549	0.020134	0.36	0	3.37343	0.153359	0.000140019	0.717993	0.475983	hyper	-0.0291431	-4.41599	4.76e-05	neg	-0.000401255	-1.07904	0.303882	neg
chr13_78261451_78261600	2	Intergenic	Intergenic	NM_010151	Nr2f1	L1Md_T|LINE|L1	-62652	NM_010151	0.013423	0.533333	0	3.21872	0.124566	0.000179983	1.01318	0.315384	hyper	-0.0247359	-4.48272	4.77e-05	neg	0.000556477	2.06296	0.0622905	pos
chr8_124530451_124530600	3	intron (NM_029746, intron 5 of 17)	intron	NM_029746	Cog2	intron (NM_029746, intron 5 of 17)	9758	NM_029746	0.020134	0.54	0	3.74506	0.141379	1.76e-05	0.0864354	0.931386	hyper	-0.0236827	-4.35701	4.79e-05	neg	-0.000761518	-3.50129	0.000842272	neg
chr17_12265651_12265800	5	intron (NM_001357722, intron 3 of 25)	intron	NM_001357722	Map3k4	intron (NM_001357722, intron 3 of 25)	52935	NM_011948	0.033557	0.533333	0	3.81594	0.103063	0.000394538	2.28296	0.0257116	hyper	-0.0201039	-4.35634	4.8e-05	neg	-0.000606182	-3.28273	0.00165687	neg
chr9_119547601_119547750	5	intron (NM_021544, intron 5 of 27)	intron	NM_021544	Scn5a	L2b|LINE|L2	15003	NM_001253860	0.033557	0.553333	1	3.93809	0.0579266	2.08e-05	0.161207	0.872557	hyper	-0.0185299	-4.48788	4.8e-05	neg	-6.11e-05	-0.289702	0.7784	neg
chr8_120512251_120512400	5	intron (NM_198671, intron 1 of 15)	intron	NM_198671	Gse1	intron (NM_198671, intron 1 of 15)	23459	NM_198671	0.033557	0.58	0	3.7907	0.161994	-0.000283125	-1.33124	0.187761	hypo	-0.0247288	-4.35425	4.83e-05	neg	-0.000836162	-3.67952	0.000476447	neg
chr7_22774201_22774350	6	intron (NM_001270494, intron 1 of 1).2	intron	NM_001270494	Gm6902	MMVL30-int|LTR|ERV1	12578	NM_001166754	0.040268	0.48	0	3.62365	0.121472	-4.51e-05	-0.232862	0.816679	hypo	-0.0246009	-4.55508	4.83e-05	neg	-0.000225303	-0.98666	0.345171	neg
chr5_113684401_113684550	7	Intergenic	Intergenic	NM_008153	Cmklr1	Intergenic	-34085	NM_008153	0.04698	0.553333	0	3.90343	0.0687588	0.000214853	1.55229	0.126522	hyper	-0.0196206	-4.48267	4.87e-05	neg	-0.000184073	-0.837724	0.421621	neg
chr12_117049951_117050100	5	intron (NM_011215, intron 12 of 22)	intron	NM_011215	Ptprn2	intron (NM_011215, intron 12 of 22)	101244	NR_033538	0.033557	0.593333	0	3.61495	0.0852102	0.000102196	0.646868	0.520486	hyper	-0.0218143	-4.54429	4.88e-05	neg	9.93e-05	0.436706	0.672645	pos
chr8_79132801_79132950	3	intron (NM_001294279, intron 7 of 14)	intron	NM_001294279	Zfp827	intron (NM_001294279, intron 7 of 14)	104438	NM_178267	0.020134	0.393333	0	3.79047	0.049007	0.000100021	0.787679	0.434025	hyper	-0.0156457	-4.60994	4.9e-05	neg	-4.31e-05	-0.316961	0.758454	neg
chr2_121585951_121586100	4	intron (NM_001360084, intron 3 of 13)	intron	NM_001360084	Frmd5	intron (NM_001360084, intron 3 of 13)	79302	NM_001290986	0.026846	0.56	0	3.24446	0.324968	1.39e-05	0.0451263	0.964172	hyper	-0.0434314	-4.46002	4.91e-05	neg	0.000185914	0.378864	0.71178	pos
chr3_68733751_68733900	10	Intergenic	Intergenic	NR_153374	Gm35584	IAPEz-int|LTR|ERVK	-27670	NR_153374	0.067114	0.473333	0	3.45525	0.0947089	-0.000249963	-1.41882	0.160729	hypo	0.0204305	4.34273	5.04e-05	pos	0.000266365	1.41499	0.161846	pos
chr10_127590301_127590450	6	intron (NM_008512, intron 12 of 88)	intron	NM_008512	Lrp1	intron (NM_008512, intron 12 of 88)	30773	NM_008512	0.040268	0.553333	1	3.40344	0.268451	-0.000402338	-1.76758	0.0829037	hypo	-0.0353738	-4.35412	5.07e-05	neg	8.2e-05	0.159193	0.875906	pos
chr16_38538901_38539050	7	intron (NR_153380, intron 5 of 10)	intron	NR_153380	Poglut1	intron (NR_153380, intron 5 of 10)	11281	NR_153380	0.04698	0.593333	0	3.59097	0.18534	-0.000228042	-1.03444	0.305424	hypo	-0.0312626	-4.42734	5.07e-05	neg	-0.00025324	-0.700345	0.496226	neg
chr15_57973051_57973200	10	Intergenic	Intergenic	NM_173862	Fam83a	Intergenic	-12778	NM_173862	0.067114	0.553333	0	3.63981	0.13342	-9.29e-05	-0.479386	0.633636	hypo	-0.0274113	-4.47172	5.07e-05	neg	-0.000124035	-0.402733	0.69568	neg
chr7_80373901_80374050	7	Intergenic	Intergenic	NM_172903	Man2a2	Intergenic	-2600	NM_172903	0.04698	0.56	1	3.66427	0.238418	-5.9e-05	-0.238475	0.812439	hypo	-0.0360055	-4.42025	5.11e-05	neg	4.36e-05	0.09993	0.922231	pos
chr5_121343401_121343550	7	intron (NM_181421, intron 58 of 75)	intron	NM_181421	Hectd4	intron (NM_181421, intron 58 of 75)	41934	NM_001359947	0.04698	0.566667	0	3.72475	0.155819	-0.0003386	-1.56395	0.123653	hypo	-0.0285462	-4.69144	5.12e-05	neg	-1.98e-05	-0.0760601	0.94159	neg	HECTD4
chr11_95830651_95830800	12	exon (NM_153104, exon 3 of 3)	exon	NM_153104	Phospho1	exon (NM_153104, exon 3 of 3)	6225	NM_153104	0.080537	0.626667	0	4.05366	0.113355	0.000185354	0.99804	0.322553	hyper	0.0242464	4.5905	5.14e-05	pos	6.78e-05	0.295579	0.77451	pos
chr19_29380501_29380650	8	exon (NM_021893, exon 4 of 7)	exon	NM_021893	Cd274	exon (NM_021893, exon 4 of 7)	13137	NM_021893	0.053691	0.526667	0	3.45131	0.157204	0.000281371	1.32604	0.190069	hyper	-0.0287085	-4.44945	5.14e-05	neg	-1.51e-07	-0.000494225	0.999613	neg
chr13_23422501_23422650	12	exon (NM_013924, exon 2 of 3)	exon	NM_013924	Abt1	exon (NM_013924, exon 2 of 3)	1291	NM_013924	0.073826	0.6	0	4.4417	0.0541391	-0.000298142	-2.60147	0.012079	hypo	0.0174018	4.36494	5.21e-05	pos	-1.78e-05	-0.0747851	0.941673	neg
chr10_84530701_84530850	4	intron (NM_175451, intron 1 of 1)	intron	NM_175451	Ckap4	intron (NM_175451, intron 1 of 1)	3113	NM_175451	0.026846	0.54	0	3.72649	0.101821	1.94e-05	0.107892	0.914455	hyper	-0.0228531	-4.55227	5.22e-05	neg	-0.000143665	-0.673005	0.516219	neg
chr14_55633801_55633950	5	intron (NR_153402, intron 5 of 28)	intron	NR_153402	Ipo4	intron (NR_153402, intron 5 of 28)	1809	NM_001360078	0.033557	0.546667	0	4.50049	0.0676403	-8.66e-05	-0.592286	0.555714	hypo	0.0169255	4.3326	5.22e-05	pos	0.000375658	2.4032	0.0191149	pos
chr4_33174601_33174750	5	intron (NM_001034867, intron 6 of 6)	intron	NM_001034867	Pm20d2	intron (NM_001034867, intron 6 of 6)	15062	NM_001034867	0.033557	0.566667	0	3.68612	0.112174	-0.000208508	-1.12173	0.266621	hypo	-0.0235349	-4.58189	5.22e-05	neg	-0.000125364	-0.583473	0.573701	neg
chr8_23229301_23229450	1	intron (NM_024240, intron 6 of 7)	intron	NM_024240	Gins4	intron (NM_024240, intron 6 of 7)	8293	NM_024240	0.006711	0.5	0	3.50491	0.175594	0.000108701	0.449194	0.654786	hyper	-0.0279888	-4.33129	5.24e-05	neg	-0.000304755	-1.17862	0.242846	neg
chr13_27830251_27830400	8	Intergenic	Intergenic	NM_001361045	Prl2c1	L1Md_A|LINE|L1	-19016	NM_001361045	0.053691	0.633333	0	4.2408	0.0483746	3.08e-05	0.241331	0.810058	hyper	0.01473	4.32823	5.3e-05	pos	7.98e-05	0.585972	0.559924	pos
chr10_121592551_121592700	2	intron (NM_001359618, intron 24 of 24)	intron	NM_001359618	Xpot	ID4|SINE|ID	-5831	NM_019786	0.013423	0.46	1	3.44572	0.241028	0.000171454	0.772315	0.443471	hyper	-0.0344894	-4.34201	5.31e-05	neg	0.000153013	0.301937	0.767923	pos
chr9_7774501_7774650	4	intron (NM_133739, intron 2 of 4)	intron	NM_133739	Tmem123	intron (NM_133739, intron 2 of 4)	-9815	NR_049191	0.026846	0.5	0	3.52202	0.19167	0.000237833	0.960613	0.340859	hyper	-0.0321944	-4.57011	5.31e-05	neg	2.19e-05	0.0716996	0.94442	pos
chr2_131194801_131194950	2	intron (NM_001111075, intron 13 of 14)	intron	NM_001111075	Cdc25b	intron (NM_001111075, intron 13 of 14)	7927	NM_023117	0.013423	0.466667	4	2.79398	0.702875	0.000483768	1.7976	0.0781253	hyper	-0.0463446	-4.34036	5.34e-05	neg	0.0012156	1.16791	0.261628	pos
chr4_134244601_134244750	4	3' UTR (NM_024215, exon 3 of 3)	3' UTR	NM_024215	Zfp593	3' UTR (NM_024215, exon 3 of 3)	912	NR_040436	0.026846	0.513333	1	3.62023	0.134653	-5.27e-05	-0.286649	0.775502	hypo	-0.0261215	-4.43911	5.39e-05	neg	-0.000431628	-1.43507	0.181371	neg
chr2_95095651_95095800	3	Intergenic	Intergenic	NM_001305258	Api5	L1Md_F|LINE|L1	-657539	NM_001305258	0.020134	0.56	1	3.48897	0.122214	0.000102383	0.50359	0.616252	hyper	-0.0234596	-4.32119	5.43e-05	neg	-0.000136881	-0.630111	0.530831	neg
chr19_55689301_55689450	5	intron (NR_045318, intron 2 of 3)	intron	NR_045318	4930552P12Rik	intron (NR_045318, intron 2 of 3)	12829	NR_045318	0.033557	0.553333	2	3.48423	0.147993	0.00019287	0.936983	0.352975	hyper	-0.0281443	-4.51153	5.46e-05	neg	-0.000105749	-0.359082	0.727855	neg
chr2_157466401_157466550	6	intron (NM_001025395, intron 9 of 13)	intron	NM_001025395	Src	intron (NM_001025395, intron 9 of 13)	42182	NM_009271	0.040268	0.553333	2	3.29862	0.214138	-9.45e-05	-0.55488	0.581376	hypo	-0.0281848	-4.3208	5.46e-05	neg	0.00128397	2.45498	0.0279212	pos
chrX_58398151_58398300	4	Intergenic	Intergenic	NM_009575	Zic3	RLTR10-int|LTR|ERVK	367597	NM_009575	0.026846	0.56	1	4.05007	0.120782	0.000437491	2.24906	0.0279036	hyper	-0.0224383	-4.31971	5.46e-05	neg	-0.000414527	-1.99438	0.0503078	neg
chr10_69095701_69095850	5	Intergenic	Intergenic	NM_001252636	Rhobtb1	Intergenic	-112777	NM_001252636	0.033557	0.413333	3	3.65633	0.127831	-4.07e-05	-0.288664	0.773999	hypo	0.0224221	4.32173	5.48e-05	pos	-0.000821609	-2.29388	0.0395563	neg
chr13_59755951_59756100	5	3' UTR (NM_026921, exon 4 of 4)	3' UTR	NM_026921	Isca1	3' UTR (NM_026921, exon 4 of 4)	13764	NM_026921	0.033557	0.493333	0	3.5579	0.143009	-0.000219705	-1.06735	0.289761	hypo	-0.0237343	-4.31795	5.49e-05	neg	-0.000664716	-3.02223	0.00358721	neg
chrX_127022551_127022700	5	Intergenic	Intergenic	NM_001033241	Gm382	RLTR6-int|LTR|ERV1	-17347	NM_001033241	0.033557	0.52	0	3.63526	0.0949861	0.000302147	1.75326	0.0842716	hyper	-0.0198615	-4.3159	5.53e-05	neg	-0.000435182	-2.36331	0.0211131	neg
chr2_103819501_103819650	14	Intergenic	Intergenic	NR_040514	4930547E08Rik	CpG	-8953	NR_040514	0.09396	0.706667	1	4.20933	0.0816671	-0.000236926	-1.47605	0.14476	hypo	0.0184975	4.31552	5.54e-05	pos	0.000397434	2.31726	0.0236499	pos
chr15_75885751_75885900	6	exon (NM_001282443, exon 9 of 14)	exon	NM_001282443	Mroh6	exon (NM_001282443, exon 9 of 14)	2898	NM_001282443	0.040268	0.553333	0	4.45053	0.0709716	-0.000334562	-2.19148	0.0320062	hypo	0.0175905	4.31491	5.55e-05	pos	-9.16e-05	-0.561501	0.576387	neg
chr7_76068001_76068150	3	Intergenic	Intergenic	NM_001199224	Agbl1	L1Md_A|LINE|L1	-161812	NM_001199224	0.020134	0.533333	0	3.58529	0.0700128	0.000293862	2.14336	0.0368233	hyper	-0.0200625	-4.38689	5.58e-05	neg	-0.000159044	-0.634111	0.539911	neg
chr8_109457851_109458000	4	Intergenic	Intergenic	NM_019938	Pmfbp1	Intergenic	-36102	NM_019938	0.020134	0.513333	0	3.62238	0.148432	0.000355065	1.82747	0.0736926	hyper	-0.0276451	-4.49752	5.6e-05	neg	1.59e-06	0.00515128	0.996027	pos		PMFBP1
chr4_138133801_138133950	1	intron (NM_001355700, intron 8 of 30)	intron	NM_001355700	Eif4g3	intron (NM_001355700, intron 8 of 30)	4643	NR_126429	0.006711	0.526667	3	2.98841	1.85956	-0.000190662	-0.767589	0.446287	hypo	-0.0448211	-4.3631	5.6e-05	neg	0.00264893	1.67931	0.1137	pos
chr6_129517051_129517200	4	intron (NM_001081186, intron 4 of 4)	intron	NM_001081186	Tmem52b	intron (NM_001081186, intron 4 of 4)	4568	NM_001081186	0.026846	0.506667	0	3.93099	0.103841	-0.000230245	-1.352	0.182011	hypo	-0.0234938	-4.46016	5.61e-05	neg	-0.000125907	-0.491986	0.633304	neg
chr6_50335351_50335500	6	intron (NM_027881, intron 10 of 21)	intron	NM_027881	Osbpl3	intron (NM_027881, intron 10 of 21)	47412	NM_027881	0.040268	0.52	0	3.67393	0.0938541	2.87e-05	0.162122	0.871713	hyper	-0.0204121	-4.31166	5.62e-05	neg	-0.000197953	-1.04498	0.299901	neg
chr15_25640401_25640550	7	intron (NM_019472, intron 1 of 40)	intron	NM_019472	Myo10	intron (NM_019472, intron 1 of 40)	17925	NM_019472	0.04698	0.54	0	3.32623	0.145544	-0.000312682	-1.49998	0.139117	hypo	-0.0261835	-4.61657	5.63e-05	neg	-0.000367609	-1.5808	0.153977	neg
chr12_107549851_107550000	3	Intergenic	Intergenic	NR_045973	4930465M20Rik	Intergenic	185563	NR_045973	0.020134	0.466667	0	4.09131	0.0486873	-5.39e-05	-0.439564	0.661946	hypo	-0.0157936	-4.59462	5.64e-05	neg	-0.000101576	-0.694031	0.507377	neg
chr6_142962601_142962750	3	intron (NM_011374, intron 1 of 4)	intron	NM_011374	St8sia1	intron (NM_011374, intron 1 of 4)	1777	NM_011374	0.020134	0.52	0	3.62473	0.1136	0.000192376	0.998352	0.321811	hyper	-0.0221688	-4.30832	5.68e-05	neg	-0.000358637	-1.74185	0.0862649	neg
chr3_79886851_79887000	5	exon (NM_133187, exon 1 of 4)	exon	NM_133187	Fam198b	exon (NM_133187, exon 1 of 4)	995	NM_133187	0.026846	0.586667	0	3.70246	0.135307	-8.02e-05	-0.381887	0.703791	hypo	-0.0241508	-4.30865	5.68e-05	neg	0.000416124	1.85534	0.0680836	pos
chr10_120429151_120429300	5	intron (NM_001347170, intron 3 of 5)	intron	NM_001347170	Hmga2	intron (NM_001347170, intron 3 of 5)	18885	NR_030434	0.033557	0.406667	1	3.51229	0.110343	-0.000180293	-0.997076	0.323286	hypo	-0.0245839	-4.54026	5.72e-05	neg	0.000233059	0.926825	0.381435	pos		HMGA2
chr7_19435051_19435200	6	intron (NM_172279, intron 10 of 16)	intron	NM_172279	Mark4	MLT1K|LTR|ERVL-MaLR	-13708	NR_073015	0.040268	0.526667	0	3.9723	0.0934281	-0.000144883	-0.837376	0.405449	hypo	-0.0198916	-4.30531	5.74e-05	neg	-0.000322028	-1.74188	0.086259	neg	MARK4
chr7_68828851_68829000	4	Intergenic	Intergenic	NM_001042592	Arrdc4	Intergenic	-79687	NM_001042592	0.026846	0.44	0	3.5248	0.0867694	-0.00010756	-0.626051	0.533474	hypo	0.0197532	4.30553	5.74e-05	pos	-8.77e-05	-0.477623	0.634521	neg
chr15_27860251_27860400	3	intron (NM_001081302, intron 11 of 56)	intron	NM_001081302	Trio	intron (NM_001081302, intron 11 of 56)	165523	NM_001081302	0.020134	0.5	0	3.7923	0.0709091	-0.000119574	-0.777114	0.43991	hypo	-0.0176887	-4.30503	5.75e-05	neg	5.29e-05	0.321503	0.748861	pos
chr16_34880101_34880250	5	exon (NM_139300, exon 9 of 32)	exon	NM_139300	Mylk	exon (NM_139300, exon 9 of 32)	59154	NR_040536	0.033557	0.58	0	3.86008	0.190226	-0.00056647	-2.52093	0.014611	hypo	-0.0301927	-4.46879	5.76e-05	neg	-0.000252547	-0.800425	0.441345	neg
chr3_42708901_42709050	9	Intergenic	Intergenic	NM_027271	D3Ertd751e	L1Md_Gf|LINE|L1	966357	NM_027271	0.060403	0.633333	0	4.55476	0.0588254	-7.07e-05	-0.499383	0.619196	hypo	0.0162723	4.30284	5.79e-05	pos	-1.39e-05	-0.0917536	0.927176	neg
chr2_167236651_167236800	2	intron (NM_008968, intron 1 of 9)	intron	NM_008968	Ptgis	intron (NM_008968, intron 1 of 9)	3812	NM_008968	0.013423	0.413333	0	3.7926	0.117844	0.000263221	1.3575	0.180088	hyper	-0.0248995	-4.60188	5.8e-05	neg	-5.58e-05	-0.243605	0.813955	neg
chr13_98637451_98637600	3	promoter-TSS (NM_026685)	promoter-TSS	NM_026685	Tmem174	promoter-TSS (NM_026685)	-115	NM_026685	0.020134	0.36	2	3.65416	0.094323	0.000174972	0.985467	0.328049	hyper	-0.020397	-4.30199	5.81e-05	neg	0.000244895	1.29085	0.20133	pos
chr18_83044351_83044500	4	Intergenic	Intergenic	NR_033307	4930592I03Rik	RLTRETN_Mm|LTR|ERVK	-123865	NR_033307	0.026846	0.546667	0	3.64191	0.100582	0.000349567	1.93157	0.057774	hyper	-0.0207859	-4.30113	5.83e-05	neg	-0.000256099	-1.32438	0.190016	neg
chr2_167485201_167485350	5	exon (NM_170756, exon 2 of 3)	exon	NM_170756	Spata2	exon (NM_170756, exon 2 of 3)	-7370	NM_030743	0.033557	0.566667	0	4.02678	0.114647	-8.69e-05	-0.49579	0.622071	hypo	-0.0246607	-4.41051	5.84e-05	neg	0.000182927	0.642959	0.533838	pos
chr10_127595101_127595250	4	intron (NM_008512, intron 7 of 88)	intron	NM_008512	Lrp1	intron (NM_008512, intron 7 of 88)	25973	NM_008512	0.026846	0.566667	1	3.78432	0.143982	-0.000512902	-2.62152	0.0112271	hypo	-0.0258046	-4.46731	5.85e-05	neg	0.00020128	0.764689	0.460674	pos
chr8_27304501_27304650	7	Intergenic	Intergenic	NR_003107	Gm9731	RLTR6-int|LTR|ERV1	8530	NR_003107	0.04698	0.6	2	4.37588	0.0815396	-0.00034269	-2.32308	0.0240653	hypo	0.0208047	4.41672	5.88e-05	pos	0.000294632	1.22744	0.247898	pos
chr13_96048451_96048600	3	exon (NM_029210, exon 3 of 13)	exon	NM_029210	Sv2c	exon (NM_029210, exon 3 of 13)	84052	NM_029210	0.020134	0.506667	1	3.87777	0.0570874	-2.57e-05	-0.185777	0.853198	hypo	-0.0158779	-4.2982	5.89e-05	neg	0.000160361	1.08489	0.28198	pos
chr9_60459451_60459600	6	intron (NM_001040426, intron 3 of 17)	intron	NM_001040426	Thsd4	IAPLTR2b|LTR|ERVK	51510	NM_001040426	0.040268	0.506667	0	4.41932	0.0737866	-0.000224649	-1.47763	0.144336	hypo	0.0174472	4.29751	5.9e-05	pos	0.00040247	2.47752	0.0158384	pos
chr16_30777001_30777150	4	Intergenic	Intergenic	NM_177632	Fam43a	Intergenic	177352	NM_177632	0.026846	0.506667	0	3.6116	0.0843898	0.000141089	0.851791	0.39777	hyper	-0.0202232	-4.54124	5.93e-05	neg	-0.000196407	-1.09247	0.302342	neg
chr1_78499951_78500100	4	Intergenic	Intergenic	NM_026713	Mogat1	MMERGLN-int|LTR|ERV1	-11035	NM_026713	0.026846	0.48	0	3.88567	0.108521	0.000264802	1.57612	0.121019	hyper	-0.023656	-4.41811	5.99e-05	neg	-0.000349668	-1.28548	0.228705	neg
chr8_113574751_113574900	4	Intergenic	Intergenic	NR_110476	4930571O06Rik	RLTR6-int|LTR|ERV1	57543	NR_110476	0.026846	0.64	0	4.0057	0.0589626	-0.000288719	-2.10254	0.0393835	hypo	0.0157437	4.29345	5.99e-05	pos	0.000247991	1.69016	0.0957886	pos
chr7_45409201_45409350	6	exon (NM_010596, exon 2 of 2)	exon	NM_010596	Kcna7	exon (NM_010596, exon 2 of 2)	3315	NM_010596	0.040268	0.54	0	4.67071	0.0470497	-7.27e-05	-0.577076	0.565881	hypo	0.0144473	4.29295	6e-05	pos	0.000116961	0.86856	0.388284	pos
chr16_21877051_21877200	5	Intergenic	Intergenic	NM_172821	Map3k13	Intergenic	-14844	NM_172821	0.033557	0.513333	0	3.48234	0.120141	-0.000382895	-2.0442	0.0453556	hypo	-0.023022	-4.46947	6.02e-05	neg	-0.000347212	-1.62152	0.13131	neg
chr13_37346101_37346250	4	intron (NM_010745, intron 1 of 4)	intron	NM_010745	Ly86	intron (NM_010745, intron 1 of 4)	830	NM_010745	0.026846	0.5	0	3.70786	0.155816	4.8e-05	0.21781	0.828345	hyper	-0.0273034	-4.58674	6.05e-05	neg	0.000518475	2.14262	0.0651477	pos
chr4_119467651_119467800	3	3' UTR (NM_177572, exon 5 of 5)	3' UTR	NM_177572	Rimkla	3' UTR (NM_177572, exon 5 of 5)	24873	NM_177572	0.020134	0.553333	0	3.61169	0.162349	-0.000104018	-0.522176	0.603794	hypo	-0.0285178	-4.39384	6.07e-05	neg	2.32e-05	0.0679824	0.94722	pos
chr15_92813851_92814000	9	Intergenic	Intergenic	NM_001164594	Pdzrn4	L1Md_T|LINE|L1	216816	NM_001164594	0.060403	0.593333	0	4.57058	0.0630629	-0.000427306	-3.10325	0.00283271	hypo	0.0157701	4.28889	6.08e-05	pos	0.000307617	2.09079	0.0404608	pos
chr4_152078101_152078250	6	Intergenic	Intergenic	NR_104381	Plekhg5	Intergenic	-8688	NR_104381	0.040268	0.653333	0	3.69922	0.0996987	-0.000110796	-0.60521	0.547146	hypo	-0.0209411	-4.28365	6.2e-05	neg	-3.23e-05	-0.165242	0.869266	neg
chr17_57190651_57190800	8	exon (NM_019418, exon 4 of 4)	exon	NM_019418	Tnfsf14	exon (NM_019418, exon 4 of 4)	3456	NM_019418	0.053691	0.653333	0	4.48757	0.0360435	-4.82e-05	-0.434501	0.665364	hypo	0.0126889	4.28219	6.23e-05	pos	-2.6e-06	-0.0219012	0.982594	neg
chr10_82589851_82590000	5	Intergenic	Intergenic	NM_001135567	1190007I07Rik	RLTR46A2|LTR|ERVK	33303	NM_001135567	0.033557	0.493333	2	3.46252	0.150384	0.000199911	0.923899	0.35962	hyper	-0.0280875	-4.6037	6.25e-05	neg	-8.75e-05	-0.334089	0.748124	neg
chr3_135594151_135594300	5	exon (NM_008689, exon 19 of 25)	exon	NM_008689	Nfkb1	exon (NM_008689, exon 19 of 25)	97322	NM_008689	0.033557	0.54	0	3.56096	0.136064	-0.000111416	-0.574972	0.567749	hypo	-0.0275222	-4.37281	6.28e-05	neg	1.95e-05	0.0592189	0.953879	pos
chr2_143294851_143295000	8	Intergenic	Intergenic	NM_020595	Otor	L1Md_F|LINE|L1	216532	NM_020595	0.053691	0.64	4	2.93622	0.95035	0.000136006	0.699133	0.487688	hyper	-0.0351251	-4.33813	6.3e-05	neg	0.00257722	1.81101	0.0904901	pos
chr5_127491151_127491300	8	intron (NM_175432, intron 3 of 8)	intron	NM_175432	Tmem132c	intron (NM_175432, intron 3 of 8)	126167	NM_133895	0.053691	0.453333	0	4.45879	0.0613529	-0.000143015	-0.995469	0.3232	hypo	0.0164154	4.27886	6.3e-05	pos	0.000148646	0.968327	0.336471	pos
chr19_44305201_44305350	6	3' UTR (NM_009128, exon 6 of 6)	3' UTR	NM_009128	Scd2	3' UTR (NM_009128, exon 6 of 6)	2104	NR_039574	0.040268	0.533333	0	3.88315	0.079327	-0.000128519	-0.798935	0.427238	hypo	-0.0183795	-4.27866	6.31e-05	neg	-0.000236317	-1.37486	0.173895	neg
chr5_33883351_33883500	11	intron (NM_001081102, intron 14 of 20)	intron	NM_001081102	Nsd2	IAPLTR2_Mm|LTR|ERVK	15546	NR_105991	0.073826	0.54	0	4.05968	0.0633623	-0.000236332	-1.61821	0.11046	hypo	0.0166786	4.27665	6.35e-05	pos	-5.02e-05	-0.321604	0.748784	neg
chr2_171193651_171193800	5	Intergenic	Intergenic	NM_029761	Dok5	Lx5c|LINE|L1	461918	NM_029761	0.033557	0.586667	0	3.79023	0.0892322	-0.000124313	-0.779857	0.438836	hypo	-0.0216354	-4.4202	6.35e-05	neg	-0.000282816	-1.20174	0.255904	neg
chr4_153995401_153995550	5	intron (NM_177673, intron 16 of 21)	intron	NM_177673	Cep104	intron (NM_177673, intron 16 of 21)	-16328	NM_201226	0.033557	0.56	0	3.82209	0.0758456	7.96e-05	0.505498	0.614919	hyper	-0.0179761	-4.27661	6.35e-05	neg	-0.000315779	-1.87749	0.0649387	neg
chr3_146414551_146414700	4	intron (NM_001253769, intron 1 of 13)	intron	NM_001253769	Ssx2ip	intron (NM_001253769, intron 1 of 13)	9983	NM_001253768	0.026846	0.573333	0	3.76107	0.0954463	-1.04e-05	-0.0581355	0.953819	hypo	-0.0204183	-4.27547	6.38e-05	neg	-0.000203273	-1.06374	0.291382	neg
chr11_40652101_40652250	1	Intergenic	Intergenic	NM_134017	Mat2b	RLTR10-int|LTR|ERVK	40507	NM_134017	0.006711	0.473333	0	3.59106	0.12008	0.00029758	1.50676	0.136718	hyper	-0.0225459	-4.27501	6.39e-05	neg	-0.000373716	-1.77094	0.0812592	neg
chr2_164799601_164799750	3	intron (NM_133240, intron 3 of 5)	intron	NM_133240	Acot8	intron (NM_133240, intron 3 of 5)	5206	NM_133240	0.020134	0.493333	0	3.68614	0.118338	-2.1e-05	-0.11778	0.906662	hypo	-0.0228858	-4.51677	6.39e-05	neg	-0.000739179	-3.36349	0.00871242	neg
chr15_78194101_78194250	3	intron (NM_013645, intron 4 of 4)	intron	NM_013645	Pvalb	intron (NM_013645, intron 4 of 4)	10062	NM_001330686	0.020134	0.553333	0	3.45379	0.224682	-8.83e-05	-0.354264	0.72452	hypo	-0.0343067	-4.40305	6.41e-05	neg	0.000114828	0.298754	0.770988	pos
chr2_168641701_168641850	4	intron (NM_001354977, intron 23 of 27)	intron	NM_001354977	Atp9a	(CAAAC)n|Simple_repeat|Simple_repeat	-1016	NR_105971	0.026846	0.486667	2	3.38497	0.387001	3.86e-05	0.166004	0.868811	hyper	-0.0389459	-4.28029	6.44e-05	neg	-0.00078202	-0.959867	0.353642	neg
chrX_154628551_154628700	5	Intergenic	Intergenic	NM_001037167	Samt2	IAPEY3C_LTR|LTR|ERVK	-49295	NM_001037167	0.033557	0.533333	0	3.83586	0.092877	2.9e-05	0.171656	0.864241	hyper	-0.0193012	-4.27219	6.45e-05	neg	-0.000525262	-2.90559	0.00500607	neg
chr18_59730001_59730150	7	Intergenic	Intergenic	NR_105773	Mir6355	L1Md_T|LINE|L1	150445	NR_105773	0.04698	0.633333	0	4.02957	0.0861893	0.000174224	1.05807	0.293942	hyper	0.0187826	4.27163	6.46e-05	pos	0.000362054	2.05779	0.0436247	pos
chr18_68338651_68338800	2	exon (NM_013596, exon 2 of 2)	exon	NM_013596	Mc5r	exon (NM_013596, exon 2 of 2)	1122	NM_013596	0.013423	0.46	0	3.65262	0.133166	-2.24e-05	-0.117667	0.906775	hypo	-0.02753	-4.32991	6.49e-05	neg	0.000169339	0.484653	0.636837	pos
chr3_146414701_146414850	6	5' UTR (NM_001253768, exon 2 of 15)	5' UTR	NM_001253768	Ssx2ip	5' UTR (NM_001253768, exon 2 of 15)	10133	NM_001253768	0.040268	0.533333	0	3.7858	0.101791	7.21e-05	0.403832	0.687864	hyper	-0.0225906	-4.5469	6.49e-05	neg	-0.000259881	-1.23938	0.250129	neg
chr11_114699751_114699900	5	intron (NM_053273, intron 4 of 13)	intron	NM_053273	Ttyh2	intron (NM_053273, intron 4 of 13)	24357	NM_053273	0.033557	0.6	2	3.79176	0.207851	-0.000203323	-0.800014	0.427284	hypo	-0.0331388	-4.78296	6.52e-05	neg	-0.000165713	-0.58184	0.586589	neg
chr18_74842501_74842650	6	Intergenic	Intergenic	NM_177470	Acaa2	Intergenic	63363	NM_177470	0.040268	0.506667	0	3.90537	0.0656028	-0.000396892	-2.93805	0.00480565	hypo	0.0183588	4.38954	6.53e-05	pos	7.2e-05	0.353848	0.729825	pos
chr1_180144451_180144600	7	exon (NM_001346805, exon 28 of 35)	exon	NM_001346805	Cdc42bpa	exon (NM_001346805, exon 28 of 35)	48960	NM_001163290	0.04698	0.506667	0	3.77514	0.0537492	-8.64e-05	-0.644493	0.521524	hypo	0.0152801	4.2683	6.54e-05	pos	0.000186079	1.29903	0.198524	pos
chr18_61006951_61007100	9	intron (NM_201353, intron 4 of 13)	intron	NM_201353	Slc6a7	MIRb|SINE|MIR	7174	NM_201353	0.060403	0.466667	0	3.86687	0.0659299	-3.55e-05	-0.236958	0.813434	hypo	0.0170988	4.26834	6.54e-05	pos	-7.06e-05	-0.440734	0.660868	neg
chr7_99321451_99321600	6	intron (NM_010837, intron 3 of 3)	intron	NM_010837	Map6	intron (NM_010837, intron 3 of 3)	31714	NM_001111043	0.040268	0.613333	0	3.53788	0.107431	0.000303425	1.63289	0.107327	hyper	-0.0211798	-4.26835	6.54e-05	neg	-0.000389007	-1.95923	0.054377	neg
chr13_58146151_58146300	6	promoter-TSS (NR_126543)	promoter-TSS	NR_126543	1700066J03Rik	promoter-TSS (NR_126543)	-724	NR_126543	0.040268	0.446667	1	4.10853	0.0618537	-0.000154906	-1.08944	0.279985	hypo	0.0161912	4.26426	6.63e-05	pos	0.00027617	1.81774	0.0737127	pos
chr2_4531651_4531800	6	intron (NM_001177843, intron 8 of 23)	intron	NM_001177843	Frmd4a	intron (NM_001177843, intron 8 of 23)	-28029	NM_001177844	0.040268	0.56	0	3.40946	0.136483	-0.000315902	-1.51451	0.134743	hypo	-0.0237497	-4.26394	6.64e-05	neg	0.000341569	1.53258	0.130233	pos
chrX_17782651_17782800	1	Intergenic	Intergenic	NM_028058	Fundc1	ETnERV-int|LTR|ERVK	-210400	NM_028058	0.006711	0.466667	2	3.7244	0.235032	0.00031606	1.54561	0.128207	hyper	-0.0325087	-4.26426	6.65e-05	neg	-0.000524464	-0.953606	0.356294	neg
chr7_132653401_132653550	2	intron (NM_029609, intron 6 of 6)	intron	NM_029609	Lhpp	intron (NM_029609, intron 6 of 6)	42832	NM_029609	0.013423	0.426667	0	3.76069	0.163179	-0.000232895	-1.11577	0.269592	hypo	-0.0303188	-4.31859	6.66e-05	neg	0.000195359	0.499647	0.62683	pos
chr1_65359051_65359200	2	intron (NM_139270, intron 8 of 12)	intron	NM_139270	Pth2r	IAPEY3-int|LTR|ERVK	47868	NM_139270	0.013423	0.46	0	3.61963	0.179894	0.000303322	1.29992	0.198218	hyper	-0.0265567	-4.26206	6.68e-05	neg	-0.000781239	-3.13343	0.00259164	neg
chr6_87293851_87294000	4	intron (NM_054041, intron 3 of 17)	intron	NM_054041	Antxr1	intron (NM_054041, intron 3 of 17)	41850	NM_054041	0.026846	0.486667	0	3.73663	0.0980435	-0.000194415	-1.14416	0.257493	hypo	-0.0221282	-4.48579	6.69e-05	neg	-0.000132047	-0.600555	0.563255	neg
chr16_93829501_93829650	5	Intergenic	Intergenic	NM_001045529	Morc3	B1_Mus2|SINE|Alu	-2546	NM_001045529	0.033557	0.533333	0	3.45684	0.127856	-0.000465639	-2.40789	0.0192725	hypo	0.0246645	4.43854	6.7e-05	pos	0.000234486	0.959358	0.358103	pos
chr16_33922051_33922200	4	intron (NM_001145884, intron 10 of 14)	intron	NM_001145884	Itgb5	intron (NM_001145884, intron 10 of 14)	44913	NM_009471	0.026846	0.46	0	3.43791	0.184961	-0.000606881	-2.68109	0.00964009	hypo	-0.029235	-4.4926	6.71e-05	neg	-0.000101518	-0.354472	0.731367	neg
chr12_72527401_72527550	5	Intergenic	Intergenic	NM_026327	Pcnx4	Intergenic	-8882	NM_026327	0.033557	0.573333	0	3.37638	0.122088	-0.000565062	-3.11406	0.00299023	hypo	-0.023742	-4.78458	6.72e-05	neg	-0.000292533	-1.42838	0.215481	neg
chr8_44952451_44952600	5	exon (NM_001081286, exon 1 of 26)	exon	NM_001081286	Fat1	exon (NM_001081286, exon 1 of 26)	2317	NM_001081286	0.033557	0.446667	0	4.32386	0.0361088	-0.000113169	-1.02576	0.308808	hypo	0.0125503	4.25994	6.73e-05	pos	0.000111853	0.94883	0.346222	pos
chr9_118181701_118181850	2	Intergenic	Intergenic	NR_155294	Gm17399	Intergenic	31544	NR_155294	0.013423	0.46	0	3.67657	0.0940081	-0.000290134	-1.68412	0.0969554	hypo	-0.019576	-4.2553	6.84e-05	neg	-0.000247125	-1.3425	0.184105	neg
chr2_169048051_169048200	4	Intergenic	Intergenic	NR_040326	1700017J07Rik	MLT1J1|LTR|ERVL-MaLR	69856	NR_040326	0.026846	0.526667	0	3.91407	0.109091	0.000175438	0.98197	0.3305	hyper	-0.0237479	-4.46247	6.85e-05	neg	-0.000162089	-0.660535	0.526069	neg
chr15_76911901_76912050	6	exon (NM_172817, exon 5 of 5)	exon	NM_172817	Zfp647	exon (NM_172817, exon 5 of 5)	7904	NM_012053	0.040268	0.586667	0	4.5759	0.055352	-0.000124117	-0.95415	0.344241	hypo	0.0166604	4.64782	6.87e-05	pos	0.000277828	1.85955	0.112368	pos
chr12_72527551_72527700	5	Intergenic	Intergenic	NM_026327	Pcnx4	Intergenic	-8732	NM_026327	0.033557	0.546667	0	3.3329	0.119596	-0.000520811	-2.76971	0.0073053	hypo	-0.0213559	-4.2531	6.9e-05	neg	-0.00027216	-1.35457	0.180244	neg
chr4_128875651_128875800	7	Intergenic	Intergenic	NM_178110	Trim62	Intergenic	-8415	NM_178110	0.04698	0.5	0	4.13104	0.0836354	-0.000263885	-1.67693	0.0991714	hypo	0.0201948	4.5005	6.91e-05	pos	0.000383594	1.96288	0.0835698	pos
chr10_84532351_84532500	5	intron (NM_175451, intron 1 of 1)	intron	NM_175451	Ckap4	intron (NM_175451, intron 1 of 1)	1463	NM_175451	0.033557	0.526667	0	3.8084	0.0678206	7.79e-05	0.520239	0.604665	hyper	-0.0169905	-4.25173	6.93e-05	neg	-0.000269687	-1.68659	0.0964767	neg
chr2_143295001_143295150	2	Intergenic	Intergenic	NM_020595	Otor	MurERV4-int|LTR|ERVK	216682	NM_020595	0.013423	0.393333	1	2.63853	0.499736	0.000337706	1.50019	0.139763	hyper	-0.0386706	-4.27444	6.93e-05	neg	0.00161784	1.66078	0.11854	pos
chr2_158826451_158826600	3	intron (NM_145742, intron 9 of 20)	intron	NM_145742	Dhx35	intron (NM_145742, intron 9 of 20)	31718	NM_001291144	0.020134	0.506667	4	3.6251	0.10167	0.000352719	2.03449	0.0471737	hyper	-0.0237391	-4.48158	6.95e-05	neg	0.0001468	0.580459	0.579504	pos
chr3_95938951_95939100	4	intron (NM_023210, intron 5 of 6)	intron	NM_023210	Anp32e	B3A|SINE|B2	9768	NM_023210	0.026846	0.506667	0	3.90367	0.14709	-0.000330351	-1.599	0.115523	hypo	-0.0271081	-4.43448	7.02e-05	neg	-9.09e-05	-0.325486	0.751775	neg
chr9_61398901_61399050	4	intron (NM_001083927, intron 6 of 19)	intron	NM_001083927	Tle3	intron (NM_001083927, intron 6 of 19)	26609	NM_001083927	0.026846	0.526667	0	3.78527	0.131549	-0.000144282	-0.744296	0.459783	hypo	-0.0241782	-4.55978	7.03e-05	neg	-0.000636664	-2.90824	0.0216894	neg
chr10_26931001_26931150	7	Intergenic	Intergenic	NM_176837	Arhgap18	MMERGLN-int|LTR|ERV1	158563	NM_176837	0.04698	0.56	0	4.02187	0.0637149	-0.000263193	-1.79963	0.0765604	hypo	0.0165848	4.2467	7.05e-05	pos	4.12e-05	0.263552	0.792959	pos
chr10_81404701_81404850	8	intron (NM_008688, intron 8 of 9)	intron	NM_008688	Nfic	intron (NM_008688, intron 8 of 9)	-4800	NR_152732	0.053691	0.626667	0	4.07263	0.0938252	-0.000248527	-1.44316	0.153778	hypo	-0.019523	-4.24541	7.08e-05	neg	0.000351837	1.91207	0.0602759	pos
chr19_56516401_56516550	3	Intergenic	Intergenic	NR_153439	Dclre1a	B4A|SINE|B4	31647	NR_153439	0.020134	0.58	0	3.51285	0.0965592	-0.000227165	-1.37375	0.175289	hypo	-0.021956	-4.48066	7.09e-05	neg	-0.000366212	-1.63199	0.141884	neg
chr11_48667951_48668100	9	Intergenic	Intergenic	NM_008143	Rack1	IAPEY3_LTR|LTR|ERVK	-132335	NM_008143	0.060403	0.493333	0	4.16213	0.0570085	-0.000282075	-2.06731	0.0426907	hypo	0.0154634	4.24404	7.12e-05	pos	0.000183194	1.25654	0.213416	pos
chr10_127114651_127114800	5	intron (NM_177614, intron 5 of 13)	intron	NM_177614	Os9	intron (NM_177614, intron 5 of 13)	6435	NM_001171026	0.033557	0.52	0	3.85421	0.124081	-0.000171075	-0.922692	0.360338	hypo	-0.0258951	-4.34374	7.13e-05	neg	-0.000145023	-0.472201	0.646416	neg
chr1_179940451_179940600	5	Intergenic	Intergenic	NR_153194	Cdc42bpa	Intergenic	-20235	NR_153194	0.033557	0.446667	0	4.11195	0.0634354	-0.000281538	-1.93473	0.0573781	hypo	0.0164795	4.24091	7.2e-05	pos	7e-05	0.450154	0.654097	pos
chr9_65193151_65193300	6	Intergenic	Intergenic	NM_177460	Parp16	B1_Mm|SINE|Alu	-21465	NM_177460	0.040268	0.513333	0	3.59225	0.179434	-5.93e-05	-0.254146	0.800335	hypo	-0.0305275	-4.45236	7.2e-05	neg	-0.000167401	-0.539421	0.6029	neg
chr8_121971751_121971900	6	intron (NM_016812, intron 1 of 13)	intron	NM_016812	Banp	intron (NM_016812, intron 1 of 13)	-6199	NR_106096	0.040268	0.54	0	3.80116	0.0982155	-0.000446047	-2.693	0.00933239	hypo	-0.0212093	-4.46959	7.21e-05	neg	0.0002519	1.21158	0.257158	pos
chr3_22374451_22374600	8	Intergenic	Intergenic	NR_004439	Rprl2	RLTR10-int|LTR|ERVK	123155	NR_004439	0.053691	0.513333	0	4.44607	0.0810619	-0.000122694	-0.738186	0.463058	hypo	0.0188182	4.23986	7.22e-05	pos	0.000113406	0.638557	0.525355	pos
chr13_43207351_43207500	6	intron (NM_001033399, intron 1 of 1)	intron	NM_001033399	Gfod1	intron (NM_001033399, intron 1 of 1)	-35924	NM_001252639	0.040268	0.493333	0	3.93625	0.138125	-0.000215634	-1.11006	0.272019	hypo	-0.0277438	-4.30905	7.23e-05	neg	-1.39e-05	-0.0397152	0.969033	neg
chr12_109018651_109018800	2	intron (NM_177602, intron 4 of 6)	intron	NM_177602	Wdr25	intron (NM_177602, intron 4 of 6)	49492	NM_001163175	0.013423	0.553333	0	3.7057	0.0670837	0.000154403	1.0805	0.284688	hyper	-0.0186197	-4.4786	7.25e-05	neg	-0.000195772	-1.05349	0.322266	neg
chr2_167597101_167597250	4	Intergenic	Intergenic	NM_001311146	Ube2v1	MIR3|SINE|MIR	34830	NM_001311146	0.026846	0.56	0	3.49765	0.234683	-8.93e-06	-0.0392189	0.968863	hypo	-0.0341132	-4.25649	7.29e-05	neg	-0.000112455	-0.228837	0.822548	neg
chr11_109114051_109114200	4	Intergenic	Intergenic	NR_037978	E030025P04Rik	ORR1C2|LTR|ERVL-MaLR	30244	NR_037978	0.026846	0.58	0	3.57947	0.203006	0.000197324	0.818752	0.416639	hyper	-0.0328978	-4.39198	7.41e-05	neg	-0.000318802	-0.869963	0.407319	neg
chr4_135709801_135709950	6	Intergenic	Intergenic	NM_178257	Il22ra1	Intergenic	-18284	NM_178257	0.040268	0.58	0	3.54447	0.154161	0.000155237	0.733934	0.466239	hyper	-0.0290905	-4.36054	7.47e-05	neg	0.000502752	1.50712	0.163973	pos
chr4_46620601_46620750	12	exon (NM_198664, exon 6 of 13)	exon	NM_198664	Tbc1d2	exon (NM_198664, exon 6 of 13)	-18746	NM_001164804	0.080537	0.706667	0	3.33237	0.184195	0.000908775	4.17685	0.000107544	hyper	-0.0289078	-4.39727	7.48e-05	neg	-0.000372056	-1.20381	0.257326	neg
chr15_8565151_8565300	9	Intergenic	Intergenic	NM_027707	Nipbl	IAPEY2_LTR|LTR|ERVK	-120762	NM_027707	0.060403	0.526667	0	4.23785	0.0785209	1.98e-05	0.12142	0.903733	hyper	0.0184574	4.22913	7.5e-05	pos	9.42e-05	0.539238	0.591565	pos
chr15_80477551_80477700	4	intron (NM_001163189, intron 4 of 5)	intron	NM_001163189	Enthd1	intron (NM_001163189, intron 4 of 5)	-39022	NR_155274	0.026846	0.493333	1	3.90895	0.0700806	-9.13e-05	-0.6029	0.548673	hypo	-0.0170932	-4.22854	7.51e-05	neg	-0.000259311	-1.60316	0.113747	neg
chr14_122367451_122367600	6	intron (NR_033326, intron 3 of 3)	intron	NR_033326	Gm5089	intron (NR_033326, intron 3 of 3)	83590	NR_033325	0.040268	0.453333	0	4.37731	0.0665365	-8.8e-05	-0.601003	0.549928	hypo	0.0165192	4.22707	7.55e-05	pos	0.00035583	2.27553	0.0261784	pos
chr2_6363301_6363450	5	intron (NM_181399, intron 1 of 13)	intron	NM_181399	Usp6nl	intron (NM_181399, intron 1 of 13)	10639	NM_181399	0.033557	0.5	0	3.23428	0.107025	-0.000486486	-2.69148	0.0090348	hypo	-0.0204035	-4.22725	7.55e-05	neg	4.58e-05	0.237176	0.813266	pos
chr6_37301551_37301700	7	Intergenic	Intergenic	NM_001081206	Dgki	Intergenic	-1649	NM_001081206	0.04698	0.48	0	3.68755	0.0866626	3.56e-05	0.217273	0.82882	hyper	-0.0216452	-4.44379	7.56e-05	neg	0.000149131	0.666739	0.523039	pos
chr11_95830801_95830950	9	exon (NM_153104, exon 3 of 3)	exon	NM_153104	Phospho1	exon (NM_153104, exon 3 of 3)	6375	NM_153104	0.060403	0.573333	0	3.97509	0.150018	0.000112999	0.572233	0.569612	hyper	0.0271204	4.36398	7.59e-05	pos	-0.000317309	-1.02453	0.33167	neg
chr12_20230501_20230650	6	Intergenic	Intergenic	NR_015521	1700030C10Rik	MMERGLN-int|LTR|ERV1	585204	NR_015521	0.040268	0.54	0	6.12936	0.271982	-0.00031995	-3.1626	0.00265495	hypo	0.0177256	4.26829	7.59e-05	pos	-0.00179085	-3.17029	0.00669036	neg
chr15_93242251_93242400	7	3' UTR (NM_001346785, exon 8 of 8)	3' UTR	NM_001346785	Gxylt1	3' UTR (NM_001346785, exon 8 of 8)	32854	NM_001033275	0.04698	0.593333	2	3.87581	0.0726921	-0.000214778	-1.51045	0.136598	hypo	-0.0185662	-4.39548	7.63e-05	neg	-0.000286075	-1.47418	0.171026	neg
chr17_66432451_66432600	5	intron (NM_172963, intron 3 of 13)	intron	NM_172963	Mtcl1	intron (NM_172963, intron 3 of 13)	17225	NM_172963	0.033557	0.466667	2	3.86117	0.124586	0.000254727	1.47162	0.146893	hyper	-0.0249272	-4.26642	7.63e-05	neg	-0.000102672	-0.3134	0.758837	neg
chr4_141521251_141521400	8	intron (NM_001347235, intron 2 of 14)	intron	NM_001347235	Spen	intron (NM_001347235, intron 2 of 14)	17272	NM_019763	0.053691	0.546667	0	4.11055	0.070867	-0.000237352	-1.65907	0.10192	hypo	0.0161303	4.22228	7.68e-05	pos	0.000570447	3.73173	0.000402027	pos
chr10_80904301_80904450	7	exon (NM_010722, exon 8 of 12)	exon	NM_010722	Lmnb2	exon (NM_010722, exon 8 of 12)	2037	NM_001347140	0.04698	0.64	0	4.09005	0.0936257	-5.22e-05	-0.299655	0.765522	hypo	-0.0213289	-4.4953	7.71e-05	neg	-0.000122412	-0.62797	0.547459	neg
chr6_37301701_37301850	2	Intergenic	Intergenic	NM_001081206	Dgki	Intergenic	-1799	NM_001081206	0.013423	0.52	0	3.5391	0.0908539	8.61e-06	0.0515783	0.959063	hyper	-0.0224274	-4.43172	7.73e-05	neg	0.00019545	0.817099	0.438125	pos
chrX_80405701_80405850	5	Intergenic	Intergenic	NM_138751	Tmem47	Lx4B|LINE|L1	-664869	NM_138751	0.033557	0.566667	2	3.53313	0.200249	0.000189149	0.727558	0.469497	hyper	-0.0292954	-4.21983	7.74e-05	neg	-0.000317607	-1.14334	0.257091	neg
chr16_3131551_3131700	8	Intergenic	Intergenic	NM_146860	Olfr161	IAPLTR2b|LTR|ERVK	-460773	NM_146860	0.053691	0.56	0	4.27504	0.0546121	3.91e-05	0.302746	0.76305	hyper	0.0145391	4.21956	7.75e-05	pos	0.000419692	3.04405	0.00336739	pos
chr8_120505501_120505650	3	intron (NM_198671, intron 1 of 15)	intron	NM_198671	Gse1	intron (NM_198671, intron 1 of 15)	16709	NM_198671	0.020134	0.54	0	3.6434	0.141381	-9.49e-05	-0.584137	0.561601	hypo	-0.0240693	-4.24	7.82e-05	neg	-0.000858423	-2.50848	0.0261576	neg
chr12_51052651_51052800	7	non-coding (NR_126468, exon 4 of 5)	non-coding	NR_126468	1700008C04Rik	non-coding (NR_126468, exon 4 of 5)	47569	NR_126468	0.04698	0.513333	0	4.26553	0.0786474	-6.51e-05	-0.396554	0.692995	hypo	0.0184785	4.21667	7.83e-05	pos	-0.000120998	-0.690037	0.492627	neg
chr11_118005601_118005750	6	exon (NM_133757, exon 7 of 10)	exon	NM_133757	Pgs1	exon (NM_133757, exon 7 of 10)	3405	NR_105898	0.040268	0.586667	0	4.6999	0.0530739	-0.000172516	-1.28673	0.202752	hypo	0.01509	4.2148	7.88e-05	pos	0.000108805	0.759504	0.450297	pos
chr18_8056501_8056650	3	Intergenic	Intergenic	NM_001360956	Wac	IAPLTR4|LTR|ERVK	186862	NM_001360956	0.020134	0.486667	0	4.07474	0.0558279	-0.000143747	-1.06206	0.292139	hypo	0.015234	4.21496	7.88e-05	pos	0.000266966	1.84598	0.069449	pos
chr1_131199751_131199900	5	intron (NM_018750, intron 2 of 5)	intron	NM_018750	Rassf5	intron (NM_018750, intron 2 of 5)	360	NM_001311094	0.033557	0.533333	0	3.87744	0.138389	-0.000557587	-2.97071	0.00441517	hypo	-0.0253366	-4.33841	7.91e-05	neg	0.000259428	0.906515	0.384693	pos
chr14_66807001_66807150	6	exon (NM_009955, exon 13 of 14)	exon	NM_009955	Dpysl2	exon (NM_009955, exon 13 of 14)	61525	NM_009955	0.040268	0.566667	0	4.20504	0.0537752	-0.000254056	-1.89928	0.0619674	hypo	0.0150434	4.2115	7.97e-05	pos	0.000125175	0.875785	0.384372	pos
chr1_190960201_190960350	9	exon (NM_144879, exon 6 of 8)	exon	NM_144879	Vash2	exon (NM_144879, exon 6 of 8)	18723	NM_144879	0.060403	0.533333	0	4.45724	0.0394435	1.86e-05	0.160296	0.873145	hyper	0.0130569	4.21153	7.97e-05	pos	3.24e-05	0.260874	0.795014	pos
chr19_25592551_25592700	3	intron (NM_015826, intron 4 of 4)	intron	NM_015826	Dmrt1	L1MB3|LINE|L1	-17912	NM_177360	0.020134	0.446667	1	3.49926	0.120236	0.000165155	0.884773	0.380408	hyper	-0.0265766	-4.28668	7.97e-05	neg	-6.15e-05	-0.182257	0.859055	neg
chr4_149744251_149744400	4	3' UTR (NM_027460, exon 7 of 7)	3' UTR	NM_027460	Slc25a33	3' UTR (NM_027460, exon 7 of 7)	-6257	NM_001284270	0.020134	0.533333	0	3.47205	0.0863583	0.000136309	0.807715	0.422646	hyper	-0.0207039	-4.57839	8.05e-05	neg	-4.63e-05	-0.254696	0.807139	neg
chr2_169565551_169565700	4	Intergenic	Intergenic	NM_080455	Tshz2	Intergenic	-68021	NM_080455	0.026846	0.473333	0	3.52772	0.106153	4.16e-05	0.218522	0.827707	hyper	-0.0213688	-4.20827	8.06e-05	neg	-0.000162338	-0.798979	0.427213	neg
chr8_93961801_93961950	4	intron (NM_010308, intron 6 of 8)	intron	NM_010308	Gnao1	intron (NM_010308, intron 6 of 8)	50765	NM_011787	0.026846	0.486667	0	3.92558	0.111502	2.2e-05	0.113864	0.909696	hyper	-0.0217596	-4.2081	8.07e-05	neg	-0.000258142	-1.24763	0.216642	neg
chr1_41238451_41238600	2	Intergenic	Intergenic	NR_040475	4930448I06Rik	B1_Mus1|SINE|Alu	-57273	NR_040475	0.013423	0.473333	0	3.52104	0.178782	0.000517918	2.17733	0.0330923	hyper	-0.0267269	-4.20769	8.08e-05	neg	-0.000521621	-2.0523	0.0441717	neg
chr2_22392151_22392300	4	intron (NM_148413, intron 16 of 19)	intron	NM_148413	Myo3a	intron (NM_148413, intron 16 of 19)	164722	NM_148413	0.026846	0.48	1	3.33734	0.166769	0.000118215	0.779692	0.439161	hyper	-0.0247938	-4.21076	8.12e-05	neg	-0.000640228	-1.26809	0.225611	neg
chr7_80373751_80373900	5	Intergenic	Intergenic	NM_172903	Man2a2	Intergenic	-2450	NM_172903	0.033557	0.533333	0	3.57789	0.261452	-5.43e-05	-0.201786	0.840852	hypo	-0.0369204	-4.3176	8.12e-05	neg	-9.68e-05	-0.22417	0.826997	neg
chr9_53007451_53007600	4	Intergenic	Intergenic	NM_029936	Ddx10	RLTR44B|LTR|ERVK	240587	NM_029936	0.026846	0.54	0	3.46188	0.131527	-2.4e-05	-0.113112	0.91029	hypo	-0.0238257	-4.20589	8.13e-05	neg	0.000107584	0.474626	0.636644	pos
chr9_67945951_67946100	7	exon (NM_177184, exon 57 of 85)	exon	NM_177184	Vps13c	exon (NM_177184, exon 57 of 85)	79689	NR_045745	0.04698	0.586667	0	3.88365	0.0827397	-0.00018721	-1.13288	0.261427	hypo	-0.0185587	-4.20566	8.13e-05	neg	-0.000141661	-0.802282	0.425314	neg
chr15_92769901_92770050	5	exon (NM_001164593, exon 10 of 10)	exon	NM_001164593	Pdzrn4	exon (NM_001164593, exon 10 of 10)	172866	NM_001164594	0.033557	0.526667	0	4.3344	0.0631576	5.09e-05	0.351847	0.726091	hyper	0.016226	4.20428	8.17e-05	pos	0.000235909	1.52762	0.131458	pos
chr5_121519201_121519350	5	exon (NM_172126, exon 1 of 1)	exon	NM_172126	Adam1a	exon (NM_172126, exon 1 of 1)	2420	NM_172126	0.033557	0.52	0	3.84241	0.136369	0.000127287	0.625332	0.53435	hyper	-0.0269582	-4.35263	8.18e-05	neg	-7.56e-05	-0.257022	0.802266	neg
chr6_54357901_54358050	4	intron (NR_033635, intron 3 of 13)	intron	NR_033635	9130019P16Rik	RLTR10-int|LTR|ERVK	30963	NM_030024	0.026846	0.506667	0	4.1206	0.149968	4.07e-05	0.228313	0.820353	hyper	-0.0253756	-4.29942	8.25e-05	neg	-0.000741584	-2.3263	0.0475495	neg
chr17_43627201_43627350	5	exon (NM_001161367, exon 1 of 5)	exon	NM_001161367	Tdrd6	exon (NM_001161367, exon 1 of 5)	3024	NM_001161367	0.033557	0.5	0	4.35623	0.0556269	-7.27e-05	-0.559281	0.578137	hypo	0.0161012	4.39969	8.28e-05	pos	0.000292425	1.86639	0.0915874	pos
chr18_5109901_5110050	9	intron (NM_001347449, intron 26 of 30)	intron	NM_001347449	Svil	IAPLTR2_Mm|LTR|ERVK	55756	NR_153824	0.060403	0.533333	0	4.40498	0.0295485	1.27e-05	0.127258	0.899129	hyper	0.0111811	4.20001	8.3e-05	pos	0.000124279	1.16669	0.247599	pos
chr2_157100551_157100700	5	intron (NM_018851, intron 15 of 15)	intron	NM_018851	Samhd1	intron (NM_018851, intron 15 of 15)	13570	NM_001177439	0.033557	0.593333	0	4.01395	0.0681025	0.000156538	1.02865	0.307458	hyper	-0.0170612	-4.19844	8.34e-05	neg	0.000160708	0.988342	0.32665	pos
chr8_116796301_116796450	4	intron (NR_046193, intron 3 of 3)	intron	NR_046193	4930563M20Rik	IAPLTR2a|LTR|ERVK	5037	NR_046193	0.026846	0.446667	1	4.54612	0.0620202	-5.39e-06	-0.0404074	0.967916	hypo	0.017478	4.37976	8.34e-05	pos	-1.17e-05	-0.0631144	0.951021	neg
chr9_77783251_77783400	3	intron (NR_151778, intron 6 of 16)	intron	NR_151778	Gclc	intron (NR_151778, intron 6 of 16)	28790	NR_151778	0.020134	0.446667	0	3.10373	0.148754	-0.000413951	-1.89259	0.0628675	hypo	-0.0245176	-4.19775	8.36e-05	neg	9.7e-05	0.415066	0.679461	pos		GCLC
chr1_172287151_172287300	4	exon (NM_178405, exon 8 of 23)	exon	NM_178405	Atp1a2	exon (NM_178405, exon 8 of 23)	10839	NM_178405	0.026846	0.573333	3	3.6629	0.143688	-1.08e-06	-0.00514636	0.995912	hypo	-0.0266171	-4.43786	8.39e-05	neg	-0.000309477	-1.18677	0.267997	neg
chr8_27055801_27055950	5	3' UTR (NM_054057, exon 8 of 8)	3' UTR	NM_054057	Plpbp	3' UTR (NM_054057, exon 8 of 8)	13320	NM_054057	0.033557	0.553333	0	3.52027	0.0939498	0.000330897	1.9227	0.0589012	hyper	-0.0192866	-4.19669	8.39e-05	neg	-0.00042705	-2.32231	0.0233592	neg
chr15_85510651_85510800	10	Intergenic	Intergenic	NM_001256072	7530416G11Rik	CpG	-7498	NM_001256072	0.067114	0.606667	0	4.45911	0.05942	-4.24e-05	-0.308195	0.75892	hypo	0.0154056	4.19652	8.4e-05	pos	0.000371475	2.5289	0.0138784	pos
chr17_56808151_56808300	5	intron (NM_009056, intron 2 of 16)	intron	NM_009056	Rfx2	intron (NM_009056, intron 2 of 16)	22783	NM_027787	0.033557	0.606667	0	3.7088	0.0952835	0.00063324	3.8273	0.000327006	hyper	-0.020269	-4.54715	8.4e-05	neg	-0.000222754	-1.23447	0.259963	neg
chr8_104577751_104577900	9	Intergenic	Intergenic	NM_001024606	Pdp2	Intergenic	-13643	NM_001024606	0.060403	0.593333	0	3.56891	0.155516	-0.000531088	-3.0731	0.00336927	hypo	-0.0251777	-4.23292	8.4e-05	neg	-0.000531918	-1.53397	0.152156	neg
chr18_8056351_8056500	5	Intergenic	Intergenic	NM_001360956	Wac	IAPLTR4|LTR|ERVK	186712	NM_001360956	0.033557	0.513333	0	4.20778	0.0532279	-7.48e-05	-0.568162	0.571883	hypo	0.0147447	4.19544	8.43e-05	pos	0.00029885	2.12513	0.0373815	pos
chr18_76714501_76714650	3	Intergenic	Intergenic	NM_001109743	Skor2	Intergenic	-141830	NM_001109743	0.020134	0.453333	0	3.6455	0.0751386	0.000120448	0.774697	0.441621	hyper	-0.0184858	-4.44696	8.44e-05	neg	-0.00029846	-1.7914	0.108661	neg
chr13_60122851_60123000	4	Intergenic	Intergenic	NM_008086	Gas1	Intergenic	54610	NM_008086	0.026846	0.54	0	3.40104	0.224432	-0.000248712	-0.992248	0.325797	hypo	-0.0331081	-4.54119	8.46e-05	neg	-0.000475739	-1.46037	0.195796	neg
chr10_127715401_127715550	3	intron (NM_001081219, intron 18 of 26)	intron	NM_001081219	Myo1a	intron (NM_001081219, intron 18 of 26)	-9003	NM_001199971	0.020134	0.573333	0	4.03289	0.094559	-0.000117393	-0.666091	0.50771	hypo	-0.0197352	-4.19338	8.49e-05	neg	-0.000288519	-1.5321	0.13035	neg
chr4_137562301_137562450	4	intron (NM_008305, intron 84 of 96)	intron	NM_008305	Hspg2	intron (NM_008305, intron 84 of 96)	12805	NM_001033979	0.026846	0.613333	4	3.90461	0.144399	-9.66e-05	-0.51506	0.608542	hypo	-0.0263343	-4.23915	8.53e-05	neg	0.000122506	0.364446	0.720711	pos
chr17_28208251_28208400	4	intron (NM_027185, intron 1 of 10)	intron	NM_027185	Def6	intron (NM_027185, intron 1 of 10)	547	NM_027185	0.026846	0.546667	0	3.67858	0.17716	2.13e-05	0.088192	0.930035	hyper	-0.0297007	-4.46445	8.54e-05	neg	5.68e-05	0.204813	0.842919	pos
chr14_6557101_6557250	5	Intergenic	Intergenic	NM_001309401	Gm3636	L1Md_A|LINE|L1	199882	NM_001309401	0.033557	0.573333	0	4.10727	0.0654358	6.81e-05	0.457445	0.648877	hyper	0.0166616	4.19116	8.55e-05	pos	0.000102173	0.642309	0.522932	pos
chr12_51768601_51768750	4	exon (NM_144788, exon 25 of 43)	exon	NM_144788	Hectd1	exon (NM_144788, exon 25 of 43)	60861	NM_144788	0.026846	0.54	0	3.6875	0.0868837	-0.000126922	-0.77389	0.44226	hypo	-0.0207543	-4.4049	8.61e-05	neg	7.5e-06	0.0362033	0.971914	pos
chr10_127727701_127727850	5	intron (NM_009312, intron 2 of 6)	intron	NM_009312	Tac2	intron (NM_009312, intron 2 of 6)	2383	NM_009312	0.033557	0.533333	0	3.62493	0.0890342	0.000137841	0.828526	0.411128	hyper	-0.0212968	-4.69239	8.67e-05	neg	-0.000284465	-1.5234	0.191755	neg
chr8_116678701_116678850	4	intron (NM_029441, intron 1 of 6)	intron	NM_029441	Cdyl2	MT2A|LTR|ERVL	54216	NM_029441	0.026846	0.413333	1	3.34154	0.276247	0.000424105	2.08933	0.0416936	hyper	-0.0323143	-4.18646	8.71e-05	neg	0.00031709	0.528263	0.606172	pos
chr8_126982201_126982350	7	Intergenic	Intergenic	NR_151744	Gm29688	Intergenic	-2837	NR_151744	0.04698	0.513333	0	3.7731	0.0510121	1.97e-05	0.149043	0.881981	hyper	-0.0147687	-4.18587	8.71e-05	neg	0.000118529	0.839575	0.404224	pos
chrX_160281751_160281900	4	Intergenic	Intergenic	NM_001079848	Adgrg2	RLTR10-int|LTR|ERVK	-108865	NM_001079848	0.026846	0.52	0	3.62027	0.0799288	0.000354761	2.22963	0.0298037	hyper	-0.0195414	-4.54531	8.73e-05	neg	-9.57e-05	-0.548003	0.602592	neg
chrX_5119201_5119350	6	Intergenic	Intergenic	NM_001243024	Btbd35f27	B1_Mus2|SINE|Alu	167140	NM_001243024	0.040268	0.533333	3	3.46048	0.177632	0.000291914	1.19768	0.235389	hyper	-0.0272383	-4.18504	8.74e-05	neg	-0.000361883	-1.38956	0.169403	neg
chr8_91632601_91632750	3	intron (NM_011936, intron 8 of 8)	intron	NM_011936	Fto	intron (NM_011936, intron 8 of 8)	168979	NM_001253822	0.020134	0.526667	2	3.52775	0.207782	-0.000354539	-1.40406	0.165629	hypo	-0.0311466	-4.36092	8.76e-05	neg	-0.00016457	-0.534634	0.603711	neg		FTO
chr19_24797551_24797700	2	intron (NM_175013, intron 6 of 10)	intron	NM_175013	Pgm5	intron (NM_175013, intron 6 of 10)	64217	NM_175013	0.013423	0.406667	3	3.54528	0.182299	-7.93e-06	-0.0370039	0.970621	hypo	-0.0302969	-4.2439	8.76e-05	neg	-5.5e-05	-0.141054	0.890261	neg
chr17_22621201_22621350	5	Intergenic	Intergenic	NM_001104575	Vmn2r112	MuRRS-int|LTR|ERV1	20127	NM_001104575	0.033557	0.52	2	3.97857	0.305337	0.000280277	1.55834	0.125347	hyper	-0.0305062	-4.2071	8.79e-05	neg	-2.6e-05	-0.0324313	0.974568	neg
chr10_119197951_119198100	7	TTS (NM_027994)	TTS	NM_027994	Cand1	TTS (NM_027994)	42030	NM_027994	0.04698	0.533333	0	3.82101	0.110696	-0.000206606	-1.07307	0.287207	hypo	-0.0214918	-4.18012	8.89e-05	neg	-9.81e-06	-0.0476945	0.962106	neg
chr14_121282351_121282500	5	3' UTR (NM_134082, exon 27 of 27)	3' UTR	NM_134082	Farp1	3' UTR (NM_134082, exon 27 of 27)	33719	NR_155502	0.033557	0.54	0	3.75269	0.135472	-0.000147556	-0.735967	0.465156	hypo	-0.0265671	-4.475	8.91e-05	neg	-0.000246734	-0.908468	0.397133	neg
chr2_180436651_180436800	6	Intergenic	Intergenic	NR_149314	Slco4a1	RMER17B|LTR|ERVK	-19520	NR_149314	0.040268	0.706667	0	3.61519	0.105366	3.09e-05	0.183772	0.854913	hyper	-0.0243033	-4.22052	8.91e-05	neg	0.000319097	0.959014	0.358194	pos
chr18_80495851_80496000	7	Intergenic	Intergenic	NM_026295	Ctdp1	Intergenic	-26258	NM_026295	0.04698	0.5	0	4.09314	0.0840834	-0.00021811	-1.33905	0.185218	hypo	-0.0181772	-4.17908	8.92e-05	neg	0.000383788	2.20514	0.0309881	pos
chr8_9947701_9947850	2	Intergenic	Intergenic	NM_176953	Lig4	ORR1D1|LTR|ERVL-MaLR	28548	NM_176953	0.006711	0.526667	0	3.53074	0.110318	0.000211276	1.08752	0.280824	hyper	-0.0216759	-4.17827	8.94e-05	neg	-0.000119668	-0.576485	0.566279	neg
chr8_12991651_12991800	5	intron (NM_001159486, intron 4 of 29)	intron	NM_001159486	Mcf2l	intron (NM_001159486, intron 4 of 29)	-34309	NM_010172	0.033557	0.56	0	3.63832	0.111563	0.000262083	1.3641	0.177242	hyper	-0.0214258	-4.17614	9.01e-05	neg	-0.000333108	-1.62261	0.109513	neg
chr1_96749251_96749400	7	Intergenic	Intergenic	NR_040478	4930533P14Rik	L1Md_F3|LINE|L1	-86752	NR_040478	0.04698	0.613333	0	3.64814	0.0945807	9.8e-05	0.544251	0.588131	hyper	-0.0200734	-4.17509	9.04e-05	neg	-0.000137712	-0.715827	0.476662	neg
chr11_106696651_106696800	3	intron (NM_001305158, intron 3 of 14)	intron	NM_001305158	Pecam1	intron (NM_001305158, intron 3 of 14)	18556	NM_001305158	0.020134	0.413333	0	3.63565	0.0708883	0.00029464	1.93295	0.0576004	hyper	-0.0169839	-4.17252	9.12e-05	neg	0.000261008	1.60253	0.113888	pos
chrX_140813851_140814000	4	promoter-TSS (NM_031381)	promoter-TSS	NM_031381	Tex13b	promoter-TSS (NM_031381)	-492	NM_031381	0.026846	0.52	0	3.74782	0.0899578	0.000278528	1.59628	0.115277	hyper	-0.0194426	-4.17279	9.12e-05	neg	-0.000121023	-0.649129	0.518542	neg
chr5_111223651_111223800	3	exon (NM_001267622, exon 7 of 23)	exon	NM_001267622	Ttc28	exon (NM_001267622, exon 7 of 23)	-106972	NM_001301644	0.020134	0.566667	0	4.40386	0.0523251	0.000130572	0.984467	0.328536	hyper	0.0147749	4.17166	9.15e-05	pos	-4.76e-05	-0.336105	0.737875	neg
chr7_16336501_16336650	3	intron (NM_019748, intron 7 of 8)	intron	NM_019748	Sae1	intron (NM_019748, intron 7 of 8)	26992	NM_133234	0.020134	0.48	1	3.83516	0.165215	-2.39e-05	-0.108799	0.913753	hypo	-0.0270595	-4.50524	9.15e-05	neg	-0.000695305	-2.80578	0.0279105	neg
chr2_95095501_95095650	3	Intergenic	Intergenic	NM_001305258	Api5	L1Md_F|LINE|L1	-657389	NM_001305258	0.020134	0.506667	0	3.45685	0.11277	3.92e-05	0.198965	0.842911	hyper	-0.0219272	-4.17128	9.16e-05	neg	-0.000108012	-0.513511	0.609335	neg
chr2_128288251_128288400	4	Intergenic	Intergenic	NR_028590	Gm14005	Intergenic	141026	NR_028590	0.026846	0.506667	1	3.55664	0.132257	6.1e-05	0.286431	0.775459	hyper	-0.0237216	-4.17006	9.2e-05	neg	0.000189436	0.832249	0.408316	pos
chr10_81191701_81191850	6	exon (NM_007828, exon 6 of 8)	exon	NM_007828	Dapk3	exon (NM_007828, exon 6 of 8)	-2916	NR_015477	0.040268	0.573333	0	3.58568	0.151139	-0.000565608	-2.79985	0.00706326	hypo	-0.02627	-4.34989	9.21e-05	neg	-0.000140351	-0.501542	0.627796	neg
chr2_13864501_13864650	3	Intergenic	Intergenic	NM_145838	St8sia6	RLTR10-int|LTR|ERVK	-71055	NM_145838	0.020134	0.473333	0	4.40884	0.0431966	-0.000102729	-0.914786	0.36427	hypo	0.0144446	4.34261	9.22e-05	pos	0.000196438	1.29042	0.226585	pos
chr1_15801151_15801300	6	Intergenic	Intergenic	NR_152944	Terf1	RLTR13C2|LTR|ERVK	-4421	NR_152944	0.040268	0.533333	2	3.23059	0.14155	0.000116504	0.591938	0.556273	hyper	-0.0263189	-4.25899	9.23e-05	neg	-0.000118692	-0.386752	0.705251	neg
chr18_67268551_67268700	6	Intergenic	Intergenic	NM_053261	Impa2	RLTR1B|LTR|ERV1	-20598	NM_053261	0.040268	0.5	0	4.08345	0.0986253	-0.000375307	-2.12973	0.0369849	hypo	0.0196032	4.1658	9.34e-05	pos	0.000426946	2.26743	0.0266961	pos
chr4_120678601_120678750	4	Intergenic	Intergenic	NM_019563	Cited4	Intergenic	12112	NM_019563	0.026846	0.466667	1	4.23787	0.0515326	-6.29e-05	-0.478578	0.633844	hypo	0.0146077	4.16449	9.38e-05	pos	-0.00024273	-1.7294	0.0884843	neg
chr13_103713751_103713900	7	Intergenic	Intergenic	NR_136924	Gm30551	MMERGLN-int|LTR|ERV1	-6192	NR_136924	0.04698	0.58	0	4.45192	0.0669705	-4.3e-05	-0.282848	0.778192	hypo	0.0168996	4.16259	9.44e-05	pos	4.2e-05	0.25879	0.796615	pos
chr1_8179501_8179650	1	Intergenic	Intergenic	NM_183028	Pcmtd1	IAP-d-int|LTR|ERVK	1090655	NM_183028	0.006711	0.46	0	3.83672	0.114048	-6.04e-05	-0.325051	0.746409	hypo	-0.024122	-4.36941	9.5e-05	neg	-0.000127713	-0.50382	0.627525	neg
chr16_61254751_61254900	7	Intergenic	Intergenic	NM_007938	Epha6	RLTR6-int|LTR|ERV1	-649294	NM_007938	0.04698	0.486667	0	4.64125	0.0947509	0.000165569	1.05125	0.29791	hyper	0.0217577	4.24	9.55e-05	pos	0.000100854	0.373341	0.716072	pos
chr5_148308901_148309050	9	intron (NM_001359511, intron 6 of 6)	intron	NM_001359511	Mtus2	IAPEY2_LTR|LTR|ERVK	43758	NM_001359511	0.060403	0.52	0	4.43633	0.0522902	-0.000170699	-1.27368	0.207311	hypo	0.0148808	4.15804	9.59e-05	pos	-1.63e-05	-0.113571	0.909928	neg
chr7_41235001_41235150	3	Intergenic	Intergenic	NM_001033782	Gm5592	L1Md_T|LINE|L1	-49252	NM_001033782	0.020134	0.48	4	3.35774	0.265631	0.000278215	1.80521	0.0770667	hyper	-0.0264696	-4.196	9.61e-05	neg	-0.000693849	-0.841197	0.414349	neg
chr1_180162301_180162450	9	non-coding (NR_153194, exon 36 of 36)	non-coding	NR_153194	Cdc42bpa	non-coding (NR_153194, exon 36 of 36)	31110	NM_001163290	0.060403	0.546667	1	3.61304	0.134087	7.58e-05	0.352155	0.725861	hyper	-0.0238886	-4.15656	9.64e-05	neg	-6.07e-05	-0.263821	0.792753	neg
chr16_87653251_87653400	4	Intergenic	Intergenic	NM_007520	Bach1	Intergenic	-45629	NM_007520	0.026846	0.473333	0	3.80729	0.153206	-0.000132201	-0.608315	0.545482	hypo	-0.0277932	-4.34752	9.64e-05	neg	-0.000131504	-0.453592	0.660688	neg
chr12_85122901_85123050	3	intron (NM_030225, intron 9 of 14)	intron	NM_030225	Dlst	MIR3|SINE|MIR	12142	NM_030225	0.020134	0.5	0	3.85537	0.100784	1.75e-05	0.0939251	0.925458	hyper	-0.0206976	-4.15575	9.67e-05	neg	6.7e-05	0.336444	0.73762	pos
chr3_8035201_8035350	5	Intergenic	Intergenic	NR_040587	1700010I02Rik	RLTR34D_MM|LTR|ERVK	-80388	NR_040587	0.033557	0.566667	3	3.76531	0.0726369	0.000108061	0.685741	0.495315	hyper	-0.0174837	-4.15486	9.7e-05	neg	-0.000153684	-0.912728	0.364759	neg
chr8_116796151_116796300	7	intron (NR_046193, intron 3 of 3)	intron	NR_046193	4930563M20Rik	IAPLTR2a|LTR|ERVK	5187	NR_046193	0.04698	0.5	1	4.41814	0.0609932	-2.8e-05	-0.217052	0.828979	hypo	0.0169546	4.29072	9.77e-05	pos	-9.66e-05	-0.509214	0.621452	neg
chr11_100648201_100648350	3	intron (NM_177790, intron 1 of 7)	intron	NM_177790	Zfp385c	intron (NM_177790, intron 1 of 7)	2418	NM_177790	0.020134	0.48	0	3.63228	0.131118	5.39e-06	0.0255537	0.979692	hyper	-0.0233877	-4.15038	9.85e-05	neg	-0.000243513	-1.07997	0.284145	neg
chr12_4043701_4043850	5	Intergenic	Intergenic	NM_001082483	Efr3b	Intergenic	-4860	NM_001082483	0.033557	0.493333	0	3.72346	0.0745891	0.000266914	1.84356	0.0707853	hyper	-0.0195032	-4.26072	9.86e-05	neg	-2.25e-06	-0.00977438	0.992387	neg
chr1_6917401_6917550	8	Intergenic	Intergenic	NM_183028	Pcmtd1	L1Md_A|LINE|L1	-171445	NM_183028	0.053691	0.58	0	4.23183	0.0722642	-1.01e-05	-0.0643802	0.948865	hypo	0.0174475	4.1496	9.88e-05	pos	0.000112376	0.667942	0.506536	pos
chrX_169970701_169970850	4	intron (NM_010797, intron 3 of 9)	intron	NM_010797	Mid1	intron (NM_010797, intron 3 of 9)	8142	NR_029457	0.026846	0.466667	0	1.81999	1.3203	0.000613338	1.39229	0.169906	hyper	-0.0705789	-4.152	9.89e-05	neg	0.00173924	1.23225	0.239233	pos
chr8_104293501_104293650	5	promoter-TSS (NM_027022)	promoter-TSS	NM_027022	Cmtm2a	promoter-TSS (NM_027022)	-394	NM_027022	0.033557	0.546667	0	3.81141	0.092798	-6.14e-05	-0.362953	0.718155	hypo	-0.0220436	-4.50987	9.91e-05	neg	6.53e-05	0.301814	0.773693	pos
chr5_99906601_99906750	5	Intergenic	Intergenic	NM_007516	Hnrnpd	Intergenic	72263	NM_007516	0.033557	0.513333	0	2.5639	0.432185	-0.000115677	-0.437648	0.663493	hypo	-0.0418755	-4.1492	9.92e-05	neg	0.000864338	1.08225	0.298573	pos
chr11_113556301_113556450	5	intron (NM_027216, intron 3 of 9)	intron	NM_027216	Slc39a11	MER58A|DNA|hAT-Charlie	9440	NM_027216	0.026846	0.546667	0	3.90487	0.100674	-1.13e-05	-0.0643757	0.948902	hypo	-0.0218731	-4.39141	9.93e-05	neg	-0.000330999	-1.53815	0.161939	neg
chr12_54334201_54334350	5	Intergenic	Intergenic	NR_033689	Gm7550	Intergenic	57043	NR_033689	0.033557	0.453333	0	3.58661	0.102407	-0.000336472	-1.94914	0.0564504	hypo	-0.0224877	-4.30798	9.94e-05	neg	2.96e-05	0.120399	0.906662	pos
chr18_34808851_34809000	1	exon (NM_001081256, exon 8 of 24)	exon	NM_001081256	Kdm3b	exon (NM_001081256, exon 8 of 24)	-31664	NM_001204914	0.006711	0.533333	0	3.77736	0.124441	-7.56e-05	-0.393683	0.695337	hypo	-0.0235941	-4.53619	9.95e-05	neg	-0.000568267	-2.68109	0.0379651	neg
chr7_75412201_75412350	4	Intergenic	Intergenic	NM_029332	Akap13	Intergenic	-43259	NM_029332	0.026846	0.526667	0	3.53235	0.0744541	-0.000168175	-1.06594	0.290392	hypo	-0.0174685	-4.14629	9.99e-05	neg	-9.77e-05	-0.579809	0.564048	neg		AKAP13
chr5_38313001_38313150	3	Intergenic	Intergenic	NM_013503	Drd5	Intergenic	-6434	NM_013503	0.020134	0.493333	0	3.41601	0.114959	-0.000269488	-1.36052	0.178365	hypo	0.0219315	4.14635	9.99e-05	pos	0.000133164	0.629178	0.531438	pos
chr7_36771151_36771300	7	exon (NM_172298, exon 2 of 2)	exon	NM_172298	Tshz3	exon (NM_172298, exon 2 of 2)	73107	NM_172298	0.04698	0.573333	0	4.4735	0.0482498	-0.000177971	-1.47732	0.145421	hypo	0.0155573	4.346	0.000100024	pos	8.22e-05	0.499612	0.630064	pos
chr1_188905951_188906100	7	intron (NM_021408, intron 60 of 70)	intron	NM_021408	Ush2a	intron (NM_021408, intron 60 of 70)	101815	NM_001359576	0.04698	0.513333	0	3.70712	0.117978	-6.92e-05	-0.45818	0.648683	hypo	-0.0222222	-4.16089	0.000100163	neg	-0.000714179	-2.15891	0.0492028	neg
chr2_157695151_157695300	4	Intergenic	Intergenic	NM_025680	Ctnnbl1	Intergenic	-42176	NM_025680	0.026846	0.62	1	3.7847	0.146502	0.000411803	1.93894	0.057754	hyper	-0.0270122	-4.39308	0.000100669	neg	0.000105233	0.385343	0.710534	pos
chr9_77080801_77080950	7	Intergenic	Intergenic	NR_136923	Tinag	RLTR10-int|LTR|ERVK	-35094	NR_136923	0.040268	0.533333	0	3.63379	0.0895317	-0.000187069	-1.08982	0.280342	hypo	0.0204889	4.43146	0.00010074	pos	-0.000168807	-0.90217	0.395303	neg
chr8_123834301_123834450	7	intron (NM_009003, intron 7 of 7)	intron	NM_009003	Rab4a	intron (NM_009003, intron 7 of 7)	25834	NM_028536	0.04698	0.546667	0	3.825	0.0830919	-8.17e-05	-0.50838	0.612908	hypo	-0.0177786	-4.14304	0.000101016	neg	-0.000479698	-2.79371	0.00683918	neg
chr7_27532351_27532500	3	exon (NM_011116, exon 14 of 14)	exon	NM_011116	Pld3	exon (NM_011116, exon 14 of 14)	9164	NM_001033315	0.020134	0.593333	0	3.77071	0.115642	-4.74e-06	-0.0253526	0.979864	hypo	-0.0233591	-4.34965	0.000101052	neg	-0.000400378	-1.69736	0.123645	neg
chr16_17121151_17121300	4	intron (NM_183287, intron 3 of 7)	intron	NM_183287	2610318N02Rik	intron (NM_183287, intron 3 of 7)	2917	NR_029659	0.026846	0.566667	0	4.48542	0.06551	-7.83e-05	-0.527014	0.599978	hypo	0.0164423	4.14185	0.000101429	pos	0.000224374	1.41252	0.162567	pos
chr14_121206301_121206450	5	intron (NM_134082, intron 2 of 26)	intron	NM_134082	Farp1	intron (NM_134082, intron 2 of 26)	-42331	NR_155502	0.033557	0.526667	0	3.91152	0.0822355	5.91e-05	0.359182	0.720623	hyper	-0.0181978	-4.14072	0.000101827	neg	-0.000348072	-1.97932	0.0520184	neg
chr15_8565001_8565150	7	Intergenic	Intergenic	NM_027707	Nipbl	IAPEY2_LTR|LTR|ERVK	-120612	NM_027707	0.04698	0.533333	0	4.10136	0.0903771	-0.000143524	-0.853659	0.39712	hypo	0.02144	4.40941	0.000102068	pos	0.000166195	0.770661	0.465699	pos
chr15_31309651_31309800	8	intron (NM_001357922, intron 1 of 2)	intron	NM_001357922	Ankrd33b	intron (NM_001357922, intron 1 of 2)	58034	NM_001357922	0.053691	0.626667	0	3.5184	0.148396	-3.73e-05	-0.180863	0.857172	hypo	-0.0272432	-4.30724	0.000102132	neg	0.000216327	0.711224	0.495853	pos
chr12_77802601_77802750	11	Intergenic	Intergenic	NM_001252616	Fut8	RLTR10-int|LTR|ERVK	392534	NM_001252616	0.073826	0.573333	0	4.57345	0.0444006	1.16e-05	0.0947006	0.924844	hyper	0.0135099	4.1391	0.000102396	pos	0.000177699	1.3606	0.17834	pos
chr5_32385901_32386050	4	Intergenic	Intergenic	NM_172147	Plb1	ID_B1|SINE|B4	32395	NM_172147	0.026846	0.446667	0	3.60771	0.113153	5.06e-05	0.259931	0.795739	hyper	-0.0215059	-4.13843	0.000102632	neg	-0.00033445	-1.60842	0.11259	neg
chr7_80014951_80015100	5	Intergenic	Intergenic	NM_001146000	Zfp710	MT2B|LTR|ERVL	-9789	NM_001146000	0.033557	0.573333	0	3.57899	0.198031	-4.3e-05	-0.165468	0.869089	hypo	-0.0287292	-4.13761	0.000102924	neg	-0.000225603	-0.81201	0.41975	neg
chr11_108062101_108062250	2	intron (NM_011101, intron 3 of 16)	intron	NM_011101	Prkca	intron (NM_011101, intron 3 of 16)	65327	NR_106082	0.013423	0.366667	0	3.62874	0.125033	0.00010009	0.49472	0.622466	hyper	-0.0223533	-4.13752	0.000102954	neg	-0.000457612	-2.11683	0.0381064	neg
chrX_138975751_138975900	5	exon (NM_013724, exon 13 of 28)	exon	NM_013724	Nrk	exon (NM_013724, exon 13 of 28)	61395	NM_013724	0.033557	0.56	0	3.85757	0.0714748	8.6e-05	0.564057	0.575007	hyper	-0.0187812	-4.45164	0.000103948	neg	-4.64e-05	-0.262639	0.800735	neg
chr2_130439251_130439400	4	intron (NM_030559, intron 8 of 23)	intron	NM_030559	Vps16	intron (NM_030559, intron 8 of 23)	-10953	NM_001355161	0.020134	0.546667	0	3.68114	0.138516	0.000162967	0.743888	0.459625	hyper	-0.0241852	-4.13417	0.000104148	neg	-2e-05	-0.085608	0.932041	neg
chr10_84530551_84530700	5	intron (NM_175451, intron 1 of 1)	intron	NM_175451	Ckap4	MIR|SINE|MIR	3263	NM_175451	0.033557	0.5	0	3.56778	0.125709	1.61e-05	0.0788258	0.937442	hyper	-0.0243606	-4.35598	0.000104268	neg	-5.11e-05	-0.220986	0.829996	neg
chr10_81470851_81471000	7	intron (NM_001311124, intron 3 of 11)	intron	NM_001311124	Celf5	intron (NM_001311124, intron 3 of 11)	2206	NM_001311127	0.040268	0.573333	0	3.59115	0.0905226	1.4e-05	0.0953168	0.92442	hyper	-0.0203994	-4.19374	0.000104531	neg	-0.000248064	-0.941982	0.365276	neg
chr15_31273051_31273200	4	intron (NM_146057, intron 3 of 3)	intron	NM_146057	Dap	intron (NM_146057, intron 3 of 3)	48740	NM_146057	0.026846	0.56	0	3.50943	0.182616	-0.000368256	-1.61582	0.112024	hypo	-0.0298058	-4.29781	0.000104681	neg	-0.000176434	-0.53588	0.605028	neg
chr13_53636701_53636850	3	intron (NR_131079, intron 1 of 2)	intron	NR_131079	9530014B07Rik	RSINE1|SINE|B4	2426	NR_131079	0.020134	0.546667	0	3.49311	0.0782294	0.000327473	2.01664	0.0478686	hyper	-0.0179174	-4.13197	0.00010494	neg	5.28e-05	0.304266	0.761897	pos
chr1_80383801_80383950	6	Intergenic	Intergenic	NM_001313728	Cul3	Intergenic	-43185	NM_001313728	0.040268	0.546667	0	3.71613	0.139105	-0.000224607	-1.13752	0.260395	hypo	-0.0269397	-4.21226	0.000105648	neg	7.78e-06	0.0233361	0.981799	pos
chr17_56767201_56767350	6	exon (NM_144858, exon 3 of 13)	exon	NM_144858	Dus3l	exon (NM_144858, exon 3 of 13)	2524	NM_144858	0.040268	0.606667	0	4.43184	0.0733495	-6.88e-05	-0.431507	0.667528	hypo	0.0175764	4.12899	0.000106025	pos	-7.76e-05	-0.455511	0.650259	neg
chr15_101940001_101940150	10	exon (NM_146063, exon 1 of 9)	exon	NM_146063	Krt79	exon (NM_146063, exon 1 of 9)	249	NM_146063	0.067114	0.653333	0	4.37599	0.0556284	-5.32e-05	-0.392845	0.69572	hypo	0.0149285	4.12841	0.000106236	pos	0.000288029	1.99065	0.0507275	pos
chr11_116784151_116784300	2	Intergenic	Intergenic	NM_011371	St6galnac1	Intergenic	-8718	NM_011371	0.013423	0.486667	2	3.78799	0.144587	0.000158912	0.86445	0.391244	hyper	-0.0265338	-4.15348	0.000106421	neg	-5.62e-05	-0.147892	0.884767	neg
chr8_27304651_27304800	16	Intergenic	Intergenic	NR_003107	Gm9731	RLTR6-int|LTR|ERV1	8680	NR_003107	0.107383	0.613333	0	4.08849	0.0902436	-0.000292956	-1.75597	0.0847582	hypo	0.0209476	4.40068	0.000106593	pos	0.000275038	1.32575	0.225428	pos
chr9_57296851_57297000	5	Intergenic	Intergenic	NM_028820	1700017B05Rik	Intergenic	-34326	NM_028820	0.033557	0.486667	0	3.36194	0.277548	-3.86e-05	-0.133091	0.8946	hypo	-0.0360023	-4.35006	0.000106694	neg	-0.000461645	-1.28067	0.233966	neg
chr9_44152801_44152950	6	exon (NM_007619, exon 15 of 16)	exon	NM_007619	Cbl	exon (NM_007619, exon 15 of 16)	18217	NM_023061	0.040268	0.573333	0	3.44183	0.104899	2.44e-05	0.128153	0.898423	hyper	-0.020967	-4.12695	0.000106771	neg	0.000138722	0.682382	0.497422	pos
chr8_110432851_110433000	5	intron (NM_172916, intron 19 of 86)	intron	NM_172916	Hydin	intron (NM_172916, intron 19 of 86)	69431	NR_105058	0.033557	0.546667	0	3.75521	0.071357	0.000415926	2.80241	0.00695259	hyper	-0.0179262	-4.46467	0.00010679	neg	0.000173721	1.06307	0.326143	pos
chr14_50904151_50904300	6	Intergenic	Intergenic	NM_001166651	Klhl33	Intergenic	-10970	NM_001166651	0.040268	0.546667	0	3.77753	0.517822	-1.84e-05	-0.125541	0.900592	hypo	0.0253199	4.17352	0.000106835	pos	-0.00168548	-1.76996	0.0970979	neg
chr12_99290551_99290700	6	intron (NM_183186, intron 4 of 5)	intron	NM_183186	Foxn3	intron (NM_183186, intron 4 of 5)	-127817	NR_038130	0.040268	0.533333	0	3.92847	0.0748486	-0.000210491	-1.33385	0.186907	hypo	-0.0173898	-4.12668	0.000106868	neg	-4.39e-05	-0.260153	0.795568	neg
chr17_46642201_46642350	9	exon (NM_029091, exon 4 of 17)	exon	NM_029091	Klc4	exon (NM_029091, exon 4 of 17)	3805	NM_001357130	0.060403	0.646667	0	4.57889	0.0437773	-0.000195395	-1.81219	0.0758918	hypo	0.0151704	4.18896	0.00010719	pos	0.000198242	0.985456	0.348385	pos
chr9_21302401_21302550	5	exon (NM_009678, exon 7 of 11)	exon	NM_009678	Ap1m2	exon (NM_009678, exon 7 of 11)	9858	NM_001110300	0.033557	0.533333	0	3.70444	0.189151	0.000133663	0.56026	0.577228	hyper	-0.0262841	-4.12577	0.000107203	neg	-0.000882907	-3.46352	0.000948439	neg
chr17_87984901_87985050	3	exon (NM_010830, exon 4 of 10)	exon	NM_010830	Msh6	exon (NM_010830, exon 4 of 10)	9925	NM_010830	0.020134	0.473333	0	3.51253	0.137016	-0.000151492	-0.743278	0.460498	hypo	-0.0262686	-4.28608	0.000107325	neg	7.78e-05	0.271745	0.791555	pos
chr1_89090551_89090700	2	intron (NM_133816, intron 1 of 5)	intron	NM_133816	Sh3bp4	intron (NM_133816, intron 1 of 5)	20210	NM_133816	0.013423	0.506667	0	3.76606	0.146377	2.44e-05	0.115468	0.908512	hyper	-0.0278026	-4.28319	0.000107495	neg	-4.05e-05	-0.12942	0.899922	neg
chr11_115885351_115885500	5	Intergenic	Intergenic	NM_183259	Smim5	Intergenic	-14714	NM_183259	0.033557	0.593333	2	3.72051	0.174828	0.000245312	1.26926	0.209967	hyper	-0.028073	-4.14457	0.000108328	neg	-0.00025509	-0.62088	0.546062	neg
chr10_79633051_79633200	6	intron (NM_001024539, intron 1 of 12)	intron	NM_001024539	Shc2	intron (NM_001024539, intron 1 of 12)	4793	NM_001024539	0.040268	0.46	0	3.50247	0.119546	-7.32e-05	-0.377436	0.707321	hypo	-0.0244787	-4.3501	0.000108632	neg	-0.000114439	-0.456328	0.660245	neg
chr13_98653801_98653950	5	Intergenic	Intergenic	NM_026685	Tmem174	Intergenic	-16465	NM_026685	0.033557	0.433333	4	3.77293	0.41496	0.000257363	1.43185	0.158352	hyper	-0.0294647	-4.13439	0.000108911	neg	0.00202623	2.93003	0.0112005	pos
chr2_157065451_157065600	5	intron (NM_001164663, intron 1 of 14)	intron	NM_001164663	Soga1	intron (NM_001164663, intron 1 of 14)	13740	NM_001164663	0.033557	0.54	3	3.55773	0.100716	0.000149738	0.861645	0.392754	hyper	-0.0228139	-4.27477	0.000109146	neg	-0.000135398	-0.527555	0.610463	neg
chr12_33330151_33330300	4	intron (NM_001033436, intron 2 of 7)	intron	NM_001033436	Atxn7l1	L2|LINE|L2	27710	NM_001033436	0.026846	0.506667	0	3.4559	0.230248	-4.06e-05	-0.146951	0.883626	hypo	-0.030379	-4.1203	0.000109241	neg	-0.000530292	-1.79747	0.0769065	neg
chr18_68254501_68254650	4	3' UTR (NM_172631, exon 6 of 6)	3' UTR	NM_172631	Ldlrad4	3' UTR (NM_172631, exon 6 of 6)	6398	NR_106078	0.026846	0.56	0	3.77808	0.0766243	0.000132144	0.817309	0.416737	hyper	-0.017772	-4.1163	0.00011075	neg	-0.000191692	-1.1096	0.271262	neg
chr3_22374301_22374450	5	Intergenic	Intergenic	NR_004439	Rprl2	RLTR10|LTR|ERVK	123005	NR_004439	0.033557	0.453333	0	3.85231	0.123112	-1.29e-05	-0.0636434	0.949449	hypo	0.0223499	4.11629	0.000110756	pos	0.00033334	1.53429	0.129812	pos
chr2_169565401_169565550	5	Intergenic	Intergenic	NM_080455	Tshz2	Intergenic	-68171	NM_080455	0.026846	0.553333	0	3.5966	0.1245	8.96e-05	0.432777	0.666609	hyper	-0.0227652	-4.1158	0.000110943	neg	-0.000163553	-0.738981	0.462579	neg
chr8_55359751_55359900	2	Intergenic	Intergenic	NM_153581	Gpm6a	Intergenic	405097	NM_153581	0.013423	0.48	0	3.80366	0.335845	0.000184419	0.572009	0.569598	hyper	-0.0388104	-4.43476	0.000110967	neg	-0.00082661	-2.31068	0.0559009	neg
chr10_41309251_41309400	7	Intergenic	Intergenic	NM_133999	Fig4	L1Md_T|LINE|L1	-6084	NM_133999	0.04698	0.613333	0	4.22798	0.0627466	0.000153334	1.07391	0.286832	hyper	0.0156917	4.11559	0.000111021	pos	0.00025469	1.66942	0.0998441	pos
chr9_110861251_110861400	5	exon (NM_146227, exon 2 of 5)	exon	NM_146227	Prss50	exon (NM_146227, exon 2 of 5)	3358	NM_146227	0.033557	0.6	2	3.57615	0.148298	-4.35e-05	-0.208517	0.835599	hypo	-0.0267794	-4.27526	0.000111069	neg	-0.00032158	-1.1018	0.297189	neg
chr8_126632401_126632550	4	Intergenic	Intergenic	NM_001164598	Irf2bp2	RLTR10D|LTR|ERVK	-39039	NM_001164598	0.026846	0.466667	0	3.78033	0.0864649	-5.99e-05	-0.362266	0.718328	hypo	-0.0181789	-4.11525	0.000111153	neg	-0.000458481	-2.59382	0.011716	neg
chr6_143607301_143607450	8	intron (NR_045732, intron 4 of 4)	intron	NR_045732	1700060C16Rik	intron (NR_045732, intron 4 of 4)	43913	NR_045732	0.053691	0.5	0	4.15538	0.0474578	7.68e-05	0.604436	0.547658	hyper	0.013964	4.11452	0.00011143	pos	8.13e-05	0.598644	0.551491	pos
chr2_91178101_91178250	7	exon (NM_001177720, exon 2 of 35)	exon	NM_001177720	Madd	exon (NM_001177720, exon 2 of 35)	1146	NM_001177720	0.04698	0.62	2	4.50111	0.0477637	0.000106735	0.861073	0.392363	hyper	0.013615	4.11322	0.000111928	pos	0.000272712	2.05901	0.043504	pos
chr3_135594301_135594450	3	exon (NM_008689, exon 19 of 25)	exon	NM_008689	Nfkb1	exon (NM_008689, exon 19 of 25)	97172	NM_008689	0.020134	0.586667	0	3.73395	0.127822	-0.000366331	-1.92148	0.059961	hypo	-0.0249997	-4.24383	0.000112461	neg	-5.79e-05	-0.202653	0.843482	neg
chr7_18388801_18388950	3	Intergenic	Intergenic	NM_011963	Psg18	L1Md_F|LINE|L1	-33868	NM_011963	0.020134	0.586667	3	3.79906	0.161968	0.00028623	1.28359	0.204397	hyper	-0.02689	-4.29294	0.000112777	neg	-0.000483966	-1.80872	0.0998276	neg
chr13_95661151_95661300	7	intron (NM_027711, intron 25 of 35)	intron	NM_027711	Iqgap2	intron (NM_027711, intron 25 of 35)	-35695	NM_010170	0.04698	0.56	1	3.81441	0.125622	1.35e-06	0.00648961	0.994842	hyper	-0.0228391	-4.11079	0.000112868	neg	0.000176809	0.795316	0.429324	pos
chr11_88728001_88728150	5	intron (NR_038058, intron 3 of 3)	intron	NR_038058	C030037D09Rik	intron (NR_038058, intron 3 of 3)	9432	NR_038058	0.033557	0.54	0	3.54227	0.150545	-0.000354177	-1.75462	0.0854084	hypo	-0.0288052	-4.15192	0.000112928	neg	-0.000176667	-0.438063	0.670582	neg
chr2_168100201_168100350	7	3' UTR (NM_021409, exon 3 of 3)	3' UTR	NM_021409	Pard6b	3' UTR (NM_021409, exon 3 of 3)	19271	NM_021409	0.04698	0.546667	0	4.03497	0.0687301	-0.000452129	-3.16228	0.00237933	hypo	-0.0156916	-4.10996	0.00011319	neg	-5.38e-05	-0.351906	0.726047	neg
chr17_30220501_30220650	2	intron (NM_172618, intron 10 of 11)	intron	NM_172618	Btbd9	intron (NM_172618, intron 10 of 11)	175605	NR_030688	0.013423	0.613333	0	3.69307	0.165747	-5.92e-05	-0.249984	0.803388	hypo	-0.0259728	-4.10959	0.000113335	neg	-0.000313608	-1.2401	0.219396	neg
chr13_58925401_58925550	5	intron (NM_001025074, intron 12 of 17)	intron	NM_001025074	Ntrk2	intron (NM_001025074, intron 12 of 17)	117778	NM_001025074	0.033557	0.52	0	3.57654	0.116442	-0.000189828	-0.968421	0.336424	hypo	-0.0215097	-4.10932	0.000113437	neg	-0.000288293	-1.37645	0.173405	neg		NTRK2
chr15_12848251_12848400	4	intron (NM_026799, intron 9 of 34)	intron	NM_026799	Drosha	intron (NM_026799, intron 9 of 34)	23510	NM_001130149	0.026846	0.553333	1	3.45367	0.135805	0.000267979	1.54545	0.128286	hyper	-0.0251422	-4.12819	0.000114136	neg	-0.000223029	-0.600669	0.55909	neg
chr16_59530051_59530200	8	exon (NM_174848, exon 11 of 19)	exon	NM_174848	Crybg3	exon (NM_174848, exon 11 of 19)	25627	NM_174848	0.053691	0.453333	0	4.46085	0.0657995	-0.000206631	-1.37406	0.174142	hypo	0.0164933	4.10724	0.000114252	pos	6.06e-05	0.376948	0.70744	pos
chrX_162352951_162353100	5	Intergenic	Intergenic	NM_001290526	Nhs	Intergenic	-193584	NM_001290526	0.033557	0.58	0	3.68073	0.161394	4.67e-05	0.20681	0.836805	hyper	-0.0247675	-4.10711	0.000114304	neg	-0.000666814	-2.76343	0.00743208	neg
chr5_120194701_120194850	7	intron (NM_028762, intron 23 of 23)	intron	NM_028762	Rbm19	intron (NM_028762, intron 23 of 23)	-55512	NR_045793	0.04698	0.666667	0	3.9919	0.087996	-0.000419207	-2.54214	0.0134101	hypo	-0.0180838	-4.10669	0.000114466	neg	0.000194501	1.10386	0.273723	pos
chr11_82811101_82811250	6	intron (NM_001007465, intron 3 of 6)	intron	NM_001007465	Rffl	intron (NM_001007465, intron 3 of 6)	17868	NM_026097	0.033557	0.553333	0	4.21883	0.0621996	-0.000180311	-1.26019	0.212107	hypo	-0.0156909	-4.10669	0.000114468	neg	-0.000169535	-1.1089	0.271558	neg
chrX_86374201_86374350	6	Intergenic	Intergenic	NR_036689	Gm41	Intergenic	-19281	NR_036689	0.040268	0.553333	0	3.48057	0.0914242	2.32e-06	0.0147268	0.988305	hyper	-0.020996	-4.20896	0.000114983	neg	-0.000231585	-0.925904	0.374902	neg
chr2_144765601_144765750	9	intron (NM_025314, intron 5 of 5)	intron	NM_025314	Dtd1	RLTR46A|LTR|ERVK	-57991	NM_025490	0.060403	0.546667	4	3.15354	0.604656	-7.38e-05	-0.353453	0.72522	hypo	-0.0354144	-4.14028	0.000115371	neg	0.00189174	1.68202	0.113896	pos
chr8_124701751_124701900	2	intron (NM_001357357, intron 4 of 19)	intron	NM_001357357	Ttc13	intron (NM_001357357, intron 4 of 19)	20169	NM_001357357	0.013423	0.526667	0	3.81173	0.0693018	0.000109039	0.714546	0.477448	hyper	-0.0167231	-4.10389	0.000115571	neg	-0.000261897	-1.6062	0.113077	neg
chr4_101558551_101558700	3	intron (NM_001164583, intron 1 of 18)	intron	NM_001164583	Dnajc6	intron (NM_001164583, intron 1 of 18)	8031	NM_001164583	0.020134	0.56	0	3.81931	0.046265	0.000459321	3.9813	0.000206161	hyper	-0.0144505	-4.35379	0.000115996	neg	5.54e-05	0.378696	0.715417	pos
chr8_44952301_44952450	4	exon (NM_001081286, exon 1 of 26)	exon	NM_001081286	Fat1	exon (NM_001081286, exon 1 of 26)	2167	NM_001081286	0.026846	0.466667	0	4.33232	0.0445482	-8.65e-05	-0.720271	0.474323	hypo	0.0143821	4.38212	0.000116499	pos	0.000159093	1.17555	0.276459	pos
chr9_20889601_20889750	4	exon (NM_145610, exon 4 of 11)	exon	NM_145610	Ppan	exon (NM_145610, exon 4 of 11)	1500	NM_145610	0.026846	0.62	0	3.75694	0.0994727	0.000152458	0.86272	0.392108	hyper	-0.0223916	-4.30897	0.000116815	neg	-0.000272664	-1.15758	0.279408	neg
chr11_104299351_104299500	6	intron (NM_001038609, intron 5 of 11)	intron	NM_001038609	Mapt	intron (NM_001038609, intron 5 of 11)	67989	NM_001038609	0.040268	0.613333	0	3.78108	0.106005	-0.000116268	-0.625663	0.533727	hypo	-0.0203453	-4.09991	0.000117159	neg	-0.000391038	-1.96934	0.053179	neg
chr4_138857851_138858000	5	intron (NM_001122954, intron 1 of 5)	intron	NM_001122954	Pla2g5	intron (NM_001122954, intron 1 of 5)	5544	NM_001122954	0.033557	0.553333	3	3.15176	0.366032	-0.00013557	-0.446347	0.657187	hypo	-0.0415102	-4.17896	0.000117174	neg	-0.000227459	-0.432264	0.674415	neg
chr13_54962401_54962550	5	intron (NM_153131, intron 1 of 15)	intron	NM_153131	Unc5a	intron (NM_153131, intron 1 of 15)	13064	NM_001311128	0.033557	0.546667	0	3.76718	0.0624941	0.000291317	2.0382	0.0456023	hyper	-0.0156471	-4.09966	0.000117263	neg	-0.000250964	-1.6433	0.105151	neg
chr12_82432801_82432950	5	exon (NM_172579, exon 15 of 21)	exon	NM_172579	Sipa1l1	exon (NM_172579, exon 15 of 21)	121526	NM_172579	0.033557	0.553333	0	3.7652	0.173259	-0.000362007	-1.58631	0.117523	hypo	-0.0249801	-4.09918	0.000117456	neg	-0.000680595	-2.79114	0.00688774	neg
chr9_121461001_121461150	3	intron (NM_001357968, intron 13 of 14)	intron	NM_001357968	Trak1	intron (NM_001357968, intron 13 of 14)	34619	NM_001284508	0.020134	0.533333	0	3.75335	0.112344	0.000210188	1.16449	0.248482	hyper	-0.0197538	-4.09835	0.000117789	neg	-0.000755739	-3.91852	0.000216701	neg
chr5_125484601_125484750	7	intron (NM_030210, intron 3 of 17)	intron	NM_030210	Aacs	intron (NM_030210, intron 3 of 17)	8802	NM_030210	0.04698	0.6	0	3.25051	0.166767	-4.03e-05	-0.167923	0.867165	hypo	-0.026268	-4.09815	0.000117868	neg	0.00013349	0.520477	0.604499	pos
chr2_151510951_151511100	4	exon (NM_001291074, exon 9 of 9)	exon	NM_001291074	Nsfl1c	exon (NM_001291074, exon 9 of 9)	16843	NM_198326	0.026846	0.52	0	3.71562	0.0676601	2.85e-05	0.199425	0.842691	hyper	-0.0190713	-4.20349	0.000118235	neg	6.08e-05	0.265486	0.795955	pos
chr1_49327501_49327650	8	intron (NR_151585, intron 2 of 4)	intron	NR_151585	C230029F24Rik	RLTR6-int|LTR|ERV1	82959	NR_151585	0.04698	0.566667	0	3.81283	0.107276	0.000146214	0.847427	0.400594	hyper	-0.0238398	-4.15709	0.000118506	neg	3.63e-05	0.116024	0.909713	pos
chr1_85598251_85598400	6	intron (NM_030194, intron 1 of 11)	intron	NM_030194	Sp110	intron (NM_030194, intron 1 of 11)	485	NM_030194	0.040268	0.52	2	6.36581	0.0964516	-0.000181561	-1.08089	0.284694	hypo	-0.0226122	-4.19663	0.000118804	neg	0.00018995	0.686868	0.508017	pos
chr18_31947451_31947600	4	exon (NM_001025381, exon 2 of 2)	exon	NM_001025381	Gpr17	exon (NM_001025381, exon 2 of 2)	2111	NM_001025381	0.026846	0.586667	0	3.58061	0.169589	3.66e-07	0.00160536	0.998725	hyper	-0.0277627	-4.39871	0.00011898	neg	-0.000529347	-2.00074	0.0868402	neg
chr19_43866601_43866750	5	exon (NM_028029, exon 10 of 16)	exon	NM_028029	Dnmbp	exon (NM_028029, exon 10 of 16)	13093	NM_001306088	0.033557	0.466667	0	3.74619	0.13883	-0.000302046	-1.46181	0.148612	hypo	-0.0225953	-4.09512	0.000119102	neg	-0.000553514	-2.50708	0.0146822	neg
chr13_55550251_55550400	5	exon (NM_145382, exon 6 of 11)	exon	NM_145382	Fam193b	exon (NM_145382, exon 6 of 11)	-13667	NM_134059	0.033557	0.62	0	3.90644	0.0604461	6.58e-05	0.492633	0.624236	hyper	-0.0175505	-4.19387	0.000119972	neg	3.68e-06	0.0177574	0.986139	pos
chr7_100938901_100939050	9	exon (NM_183168, exon 3 of 3)	exon	NM_183168	P2ry6	exon (NM_183168, exon 3 of 3)	-6814	NM_001081116	0.060403	0.606667	0	4.53292	0.0727861	-0.000135441	-0.859522	0.393211	hypo	0.0172222	4.09288	0.000120018	pos	0.000198427	1.17851	0.24289	pos
chr8_3351451_3351600	7	Intergenic	Intergenic	NM_001033378	A430078G23Rik	RLTR27|LTR|ERVK	-1890	NM_001033378	0.04698	0.586667	0	4.43101	0.0590439	-2.44e-05	-0.177425	0.859726	hypo	0.0150369	4.09195	0.000120401	pos	0.000373457	2.53982	0.013491	pos
chr2_93813601_93813750	6	exon (NM_010163, exon 2 of 14)	exon	NM_010163	Ext2	exon (NM_010163, exon 2 of 14)	8893	NM_001355075	0.040268	0.56	0	4.46579	0.067542	-0.000159758	-1.12502	0.265369	hypo	0.0177006	4.25578	0.000120859	pos	0.000348259	1.85693	0.092757	pos
chr16_18460201_18460350	7	intron (NM_001353143, intron 11 of 16)	intron	NM_001353143	Txnrd2	intron (NM_001353143, intron 11 of 16)	-33559	NM_001111062	0.04698	0.626667	0	3.41445	0.168844	-0.000315845	-1.51578	0.135536	hypo	-0.0291711	-4.13284	0.000121226	neg	-0.000282728	-0.709519	0.491785	neg
chr13_54394801_54394950	5	Intergenic	Intergenic	NM_009946	Cplx2	RCHARR1|DNA|hAT-Charlie	23526	NM_009946	0.033557	0.36	0	3.4998	0.0775729	-0.000224727	-1.39207	0.168647	hypo	0.0176308	4.08986	0.000121267	pos	0.000244782	1.41908	0.160654	pos
chr7_41235151_41235300	8	Intergenic	Intergenic	NM_001033782	Gm5592	L1Md_T|LINE|L1	-49102	NM_001033782	0.053691	0.64	2	3.42075	0.300004	0.000267979	1.824	0.07413	hyper	-0.0250373	-4.13189	0.000122102	neg	-0.000793738	-0.895135	0.385583	neg
chr8_85127101_85127250	5	Intergenic	Intergenic	NM_001037745	Zfp791	RLTR4_MM-int|LTR|ERV1	-4080	NM_001037745	0.033557	0.546667	0	3.64416	1.46707	-0.000286486	-2.1564	0.0358706	hypo	0.0232952	4.15668	0.000122256	pos	-0.00190251	-1.11611	0.281946	neg
chr16_87653101_87653250	5	Intergenic	Intergenic	NM_007520	Bach1	Intergenic	-45779	NM_007520	0.033557	0.566667	0	3.76263	0.0874843	-0.000248025	-1.53951	0.129451	hypo	-0.0208293	-4.21617	0.000122525	neg	0.00022571	0.952007	0.362755	pos
chr2_170648851_170649000	4	Intergenic	Intergenic	NR_027825	4930470P17Rik	Intergenic	-46908	NR_027825	0.026846	0.493333	0	3.68636	0.0576936	-0.000301842	-2.28242	0.025745	hypo	-0.0144308	-4.08637	0.000122723	neg	-0.000276628	-1.95765	0.0545672	neg
chr2_157819501_157819650	6	exon (NM_025680, exon 10 of 16)	exon	NM_025680	Ctnnbl1	exon (NM_025680, exon 10 of 16)	82174	NM_025680	0.040268	0.586667	0	3.67687	0.152439	-7.3e-05	-0.323729	0.747182	hypo	-0.024607	-4.08539	0.000123135	neg	-0.000389084	-1.61439	0.111287	neg
chr5_147871651_147871800	4	intron (NM_025624, intron 4 of 5)	intron	NM_025624	Pomp	intron (NM_025624, intron 4 of 5)	11097	NM_025624	0.020134	0.473333	0	3.82935	0.141951	-0.000295449	-1.35602	0.179786	hypo	-0.0237586	-4.08352	0.000123926	neg	2.3e-05	0.0988325	0.921575	pos
chr5_115903501_115903650	9	intron (NM_007708, intron 8 of 46)	intron	NM_007708	Cit	intron (NM_007708, intron 8 of 46)	57919	NM_007708	0.060403	0.613333	0	4.52868	0.0448643	-1.87e-05	-0.154786	0.877547	hypo	0.0145405	4.37552	0.000123955	pos	9.91e-05	0.718956	0.49544	pos
chr11_118276201_118276350	6	intron (NM_001033528, intron 8 of 20)	intron	NM_001033528	Usp36	intron (NM_001033528, intron 8 of 20)	13969	NM_001033528	0.033557	0.54	2	3.81911	0.152657	0.000165683	0.836162	0.406779	hyper	-0.026297	-4.18532	0.000124002	neg	-0.000171475	-0.541386	0.599567	neg
chr2_144279301_144279450	4	intron (NM_001355688, intron 4 of 4)	intron	NM_001355688	Mgme1	intron (NM_001355688, intron 4 of 4)	8471	NM_001289631	0.026846	0.526667	1	3.55424	0.110019	0.000156252	0.807811	0.422146	hyper	-0.0210886	-4.08287	0.000124203	neg	0.000305548	1.47838	0.144135	pos
chr14_46951351_46951500	4	intron (NM_001037221, intron 2 of 12)	intron	NM_001037221	Samd4	intron (NM_001037221, intron 2 of 12)	3503	NR_105813	0.026846	0.393333	1	3.68727	0.0853036	7.96e-05	0.473901	0.637418	hyper	-0.0200267	-4.45538	0.000124316	neg	-0.000166415	-0.923139	0.392963	neg
chr10_74875951_74876100	10	Intergenic	Intergenic	NM_010311	Gnaz	IAPLTR2b|LTR|ERVK	-91152	NM_010311	0.067114	0.48	0	4.1501	0.0669456	-0.000192237	-1.44204	0.155074	hypo	0.0169743	4.26225	0.000124353	pos	0.000526053	2.85339	0.0194717	pos
chr14_62144701_62144850	6	Intergenic	Intergenic	NM_173419	Dleu7	Intergenic	148204	NM_173419	0.040268	0.54	0	3.97006	0.100099	-0.000137596	-0.770997	0.444092	hypo	-0.0226434	-4.28045	0.000124911	neg	0.000167665	0.691869	0.507992	pos
chr4_100959451_100959600	8	exon (NM_198037, exon 8 of 27)	exon	NM_198037	Cachd1	exon (NM_198037, exon 8 of 27)	-109513	NM_183024	0.053691	0.466667	0	4.14606	0.0416096	1.94e-05	0.161626	0.872102	hyper	0.0130728	4.07992	0.000125462	pos	4.61e-05	0.35936	0.72049	pos
chr6_37687051_37687200	12	Intergenic	Intergenic	NM_145364	Akr1d1	Intergenic	156952	NM_145364	0.080537	0.72	0	3.99755	0.121137	-0.000273858	-1.58153	0.119816	hypo	0.0231676	4.18902	0.000125561	pos	-5.66e-05	-0.200863	0.845083	neg
chr19_24726151_24726300	3	intron (NM_175013, intron 9 of 10)	intron	NM_175013	Pgm5	intron (NM_175013, intron 9 of 10)	52217	NM_183160	0.020134	0.433333	3	3.68703	0.134189	0.000291529	1.70064	0.0947624	hyper	-0.0243448	-4.10154	0.000126469	neg	0.000166756	0.47581	0.641694	pos
chr3_129802351_129802500	4	intron (NM_001287224, intron 1 of 3)	intron	NM_001287224	Lrit3	intron (NM_001287224, intron 1 of 3)	1605	NM_001287224	0.026846	0.553333	0	3.84233	0.113437	-2.6e-05	-0.137062	0.891484	hypo	-0.0233716	-4.3197	0.000126531	neg	-0.000121682	-0.516911	0.61962	neg
chr7_41672101_41672250	8	intron (NR_004441, intron 1 of 6)	intron	NR_004441	Vmn2r-ps54	IAPEY_LTR|LTR|ERVK	4161	NR_004441	0.053691	0.473333	1	3.94466	0.0613659	-0.000120575	-0.851731	0.397491	hypo	0.0154093	4.07627	0.000127039	pos	0.000341018	2.25448	0.0275422	pos
chr18_64920451_64920600	4	intron (NM_001114386, intron 1 of 30)	intron	NM_001114386	Nedd4l	intron (NM_001114386, intron 1 of 30)	32769	NM_001114386	0.026846	0.393333	0	3.74087	0.118292	0.000171463	0.844671	0.401393	hyper	-0.0220938	-4.07586	0.000127214	neg	8e-06	0.0368648	0.970706	pos
chr5_115480351_115480500	14	exon (NM_001167691, exon 3 of 5)	exon	NM_001167691	Sirt4	exon (NM_001167691, exon 3 of 5)	3872	NM_001167691	0.09396	0.68	0	4.14127	0.127104	-3.95e-05	-0.20636	0.837315	hypo	0.0257893	4.17129	0.000127272	pos	0.000284964	0.888918	0.395546	pos
chr4_60370951_60371100	6	Intergenic	Intergenic	NM_001281979	Mup9	IAPEz-int|LTR|ERVK	50927	NM_001281979	0.040268	0.533333	1	4.36595	0.13726	-9.36e-05	-0.570211	0.57101	hypo	0.0234268	4.10281	0.000127355	pos	-0.000888943	-2.60894	0.0236938	neg
chr6_54357751_54357900	5	intron (NR_033635, intron 3 of 13)	intron	NR_033635	9130019P16Rik	RLTR10-int|LTR|ERVK	30813	NM_030024	0.033557	0.526667	0	4.45286	0.148595	7.16e-05	0.436001	0.664662	hyper	-0.0234574	-4.10263	0.000127564	neg	-0.00079408	-2.3258	0.0397248	neg
chr8_14976001_14976150	5	intron (NM_001037736, intron 20 of 27)	intron	NM_001037736	Arhgef10	intron (NM_001037736, intron 20 of 27)	-34950	NM_029116	0.033557	0.493333	0	3.88574	0.0711221	2.97e-05	0.194209	0.846618	hyper	-0.0166601	-4.07489	0.00012764	neg	-0.000339447	-2.07491	0.0419575	neg
chr2_167618251_167618400	6	intron (NM_023230, intron 1 of 3)	intron	NM_023230	Ube2v1	intron (NM_023230, intron 1 of 3)	13680	NM_001311146	0.040268	0.54	0	3.67772	0.138755	-4.61e-06	-0.0231524	0.981617	hypo	-0.0269437	-4.15747	0.000127665	neg	-0.000242576	-0.711073	0.49303	neg
chr8_120150151_120150300	3	intron (NM_001163760, intron 4 of 12)	intron	NM_001163760	6430548M08Rik	intron (NM_001163760, intron 4 of 12)	5296	NM_001163760	0.020134	0.58	0	3.42609	0.184673	4.5e-05	0.178252	0.85908	hyper	-0.0274306	-4.07329	0.000128336	neg	-0.000243464	-0.903514	0.369589	neg
chr10_44601901_44602050	4	Intergenic	Intergenic	NM_007548	Prdm1	Intergenic	-143227	NM_007548	0.026846	0.506667	0	3.65796	0.098245	0.000290956	1.69965	0.0948195	hyper	-0.0220826	-4.18589	0.00012857	neg	-0.000143052	-0.561082	0.585783	neg
chr2_32572351_32572500	5	intron (NM_010073, intron 3 of 3)	intron	NM_010073	Dpm2	intron (NM_010073, intron 3 of 3)	1567	NM_010073	0.033557	0.6	0	3.65599	0.127617	-0.000198745	-1.0001	0.320969	hypo	-0.0216117	-4.07256	0.000128657	neg	-0.000582105	-2.7414	0.00789277	neg
chr2_32614951_32615100	8	non-coding (NR_110347, exon 5 of 7)	non-coding	NR_110347	St6galnac6	non-coding (NR_110347, exon 5 of 7)	-6733	NM_001198790	0.053691	0.62	0	4.61712	0.0733727	5.7e-05	0.362338	0.718275	hyper	0.0171042	4.07149	0.00012913	pos	0.000226195	1.34563	0.183098	pos
chr9_103666501_103666650	4	intron (NM_178638, intron 2 of 5)	intron	NM_178638	Tmem108	RMER1B|Other|Other	26232	NM_001359465	0.026846	0.533333	0	3.74492	0.090481	0.000153027	0.878767	0.382765	hyper	-0.0189317	-4.07125	0.000129236	neg	-0.000320136	-1.72053	0.0900932	neg
chr2_158826601_158826750	4	intron (NM_145742, intron 9 of 20)	intron	NM_145742	Dhx35	intron (NM_145742, intron 9 of 20)	31868	NM_001291144	0.026846	0.573333	1	3.58621	0.0843762	0.000388493	2.33562	0.0226079	hyper	-0.0180642	-4.06695	0.000131148	neg	0.000249496	1.40379	0.16514	pos
chr10_32972101_32972250	9	Intergenic	Intergenic	NM_001013411	Nkain2	L1Md_T|LINE|L1	-82260	NM_001013411	0.060403	0.626667	0	3.51404	0.0988623	-0.000321732	-1.74918	0.0849803	hypo	0.0199731	4.06647	0.000131363	pos	-6.12e-05	-0.311587	0.756352	neg
chr9_107288101_107288250	7	intron (NM_001316691, intron 1 of 7)	intron	NM_001316691	Mapkapk3	intron (NM_001316691, intron 1 of 7)	1221	NM_001316691	0.04698	0.52	0	3.51085	0.220308	-0.000718972	-2.75728	0.00755819	hypo	-0.0283081	-4.06548	0.000131807	neg	-5.2e-06	-0.018672	0.98516	neg
chr14_27702301_27702450	9	intron (NM_177814, intron 2 of 15)	intron	NM_177814	Erc2	IAPEY_LTR|LTR|ERVK	79968	NM_177814	0.060403	0.493333	0	4.26499	0.0722391	-0.000254574	-1.65937	0.10186	hypo	0.0166531	4.06496	0.000132042	pos	0.000337005	2.05583	0.0438196	pos
chr8_114466351_114466500	6	intron (NM_019573, intron 4 of 8)	intron	NM_019573	Wwox	intron (NM_019573, intron 4 of 8)	26773	NM_019573	0.033557	0.573333	0	3.9091	0.0600743	-9.81e-05	-0.69159	0.491657	hypo	-0.0153941	-4.06457	0.000132217	neg	-0.000202783	-1.33809	0.18553	neg
chr17_32377501_32377650	5	intron (NM_212438, intron 1 of 7)	intron	NM_212438	Wiz	intron (NM_212438, intron 1 of 7)	10242	NM_212438	0.033557	0.526667	0	3.79723	0.209287	-0.00029903	-1.23555	0.221649	hypo	-0.029477	-4.21151	0.000132405	neg	-0.000802274	-2.58454	0.025008	neg
chr10_11340901_11341050	5	Intergenic	Intergenic	NM_010146	Epm2a	RLTR9E|LTR|ERVK	-2470	NM_010146	0.033557	0.5	0	3.98368	0.0708683	0.000140281	0.927859	0.356914	hyper	0.0164079	4.06415	0.00013241	pos	0.000332493	2.05821	0.0435838	pos
chr1_121434601_121434750	6	intron (NM_029955, intron 2 of 23)	intron	NM_029955	Ccdc93	intron (NM_029955, intron 2 of 23)	3608	NM_001025156	0.040268	0.473333	0	4.11087	0.0592735	-6.77e-05	-0.471382	0.638946	hypo	0.0155905	4.06395	0.000132497	pos	-9.12e-05	-0.594313	0.554366	neg
chr1_85600651_85600800	1	promoter-TSS (NM_001013817)	promoter-TSS	NM_001013817	Sp140	promoter-TSS (NM_001013817)	22	NM_001013817	0.006711	0.466667	1	3.42266	0.673118	0.000411188	0.856826	0.394689	hyper	-0.0520792	-4.06395	0.0001325	neg	-0.000602939	-1.17584	0.243948	neg
chr2_166774351_166774500	3	Intergenic	Intergenic	NM_023815	Trp53rkb	Intergenic	-19342	NM_023815	0.020134	0.52	0	3.52393	0.129637	-0.000199414	-0.949085	0.346093	hypo	-0.0227972	-4.06317	0.000132854	neg	3.78e-05	0.168456	0.866748	pos
chr13_7047301_7047450	5	Intergenic	Intergenic	NM_001291071	Pfkp	L1Md_F|LINE|L1	-398604	NM_001291071	0.033557	0.6	0	3.98906	0.132089	-8.66e-05	-0.4115	0.68206	hypo	-0.0228274	-4.06242	0.000133194	neg	0.000386477	1.71887	0.0903974	pos
chr13_98653951_98654100	3	Intergenic	Intergenic	NM_026685	Tmem174	Intergenic	-16615	NM_026685	0.020134	0.553333	3	3.31027	0.294765	0.000627107	2.66599	0.0102017	hyper	-0.0338624	-4.07834	0.00013392	neg	0.00103694	2.02469	0.0653509	pos
chr8_119869501_119869650	7	intron (NM_146219, intron 2 of 4)	intron	NM_146219	Klhl36	intron (NM_146219, intron 2 of 4)	7270	NM_146219	0.040268	0.573333	0	4.3955	0.0723313	-4.01e-05	-0.26659	0.790629	hypo	0.0163006	4.06014	0.000134234	pos	0.000482638	3.00435	0.0037772	pos
chr8_47767201_47767350	5	Intergenic	Intergenic	NR_151456	1700061N14Rik	Intergenic	50942	NR_151456	0.033557	0.5	0	3.73281	0.0536693	3.44e-05	0.251239	0.802422	hyper	-0.0148394	-4.05997	0.000134311	neg	3.76e-05	0.257217	0.797823	pos
chr7_29530501_29530650	6	Intergenic	Intergenic	NM_001081028	Sipa1l3	Intergenic	-25115	NM_001081028	0.033557	0.48	0	4.53124	0.042426	-7.95e-05	-0.653253	0.515897	hypo	0.013195	4.05964	0.000134463	pos	-3.45e-05	-0.264988	0.791857	neg
chr18_81652501_81652650	4	Intergenic	Intergenic	NR_039589	Mir5127	Intergenic	339505	NR_039589	0.026846	0.5	0	3.99199	0.0427482	9.77e-05	0.804342	0.424132	hyper	-0.013159	-4.05853	0.000134974	neg	-0.000119108	-0.918075	0.361974	neg
chr3_39422251_39422400	7	Intergenic	Intergenic	NM_183221	Fat4	IAPLTR2a|LTR|ERVK	535385	NM_183221	0.04698	0.506667	0	4.20245	0.0758916	-8.64e-05	-0.561547	0.576356	hypo	0.0166732	4.05706	0.000135652	pos	0.000500119	3.04128	0.00339461	pos
chr4_139451701_139451850	4	exon (NM_001160319, exon 68 of 106)	exon	NM_001160319	Ubr4	exon (NM_001160319, exon 68 of 106)	71116	NM_001160319	0.026846	0.613333	0	3.91378	0.120768	1.91e-05	0.0997833	0.920893	hyper	-0.0252884	-4.16001	0.000135802	neg	8.28e-05	0.2691	0.793315	pos
chr7_19222801_19222950	11	exon (NM_175668, exon 2 of 2)	exon	NM_175668	Gpr4	exon (NM_175668, exon 2 of 2)	-5514	NM_207525	0.073826	0.626667	0	4.12641	0.112381	-0.000226733	-1.22327	0.226377	hypo	-0.0226291	-4.26193	0.000135823	neg	-8.05e-05	-0.34614	0.737448	neg
chr15_30447451_30447600	8	intron (NM_001355502, intron 2 of 21)	intron	NM_001355502	Ctnnd2	L1Md_T|LINE|L1	274932	NM_001355502	0.053691	0.686667	0	4.06417	0.0650216	-4.38e-07	-0.00295552	0.997651	hypo	0.0160655	4.05658	0.000135875	pos	0.000234324	1.47868	0.144056	pos
chr11_103376551_103376700	5	exon (NM_183034, exon 7 of 12)	exon	NM_183034	Plekhm1	exon (NM_183034, exon 7 of 12)	-12933	NM_001205236	0.033557	0.593333	0	3.75613	0.132475	-0.000133606	-0.670666	0.505296	hypo	-0.0247887	-4.28197	0.000135993	neg	-0.000407867	-1.57863	0.154132	neg
chr1_193091401_193091550	2	Intergenic	Intergenic	NM_145415	Diexf	B4|SINE|B4	38776	NM_145415	0.013423	0.486667	1	3.59193	0.293325	0.000138892	0.439626	0.661666	hyper	-0.0342109	-4.0551	0.000136558	neg	-0.000475169	-1.40759	0.164016	neg
chr1_190599751_190599900	5	Intergenic	Intergenic	NR_151624	Gm29678	Intergenic	196177	NR_151624	0.033557	0.526667	0	3.69676	0.109442	-3.45e-06	-0.0176616	0.985963	hypo	-0.0211146	-4.05331	0.000137395	neg	-7.31e-05	-0.35079	0.72688	neg
chr8_14792551_14792700	7	intron (NM_172910, intron 9 of 15)	intron	NM_172910	Dlgap2	MMERVK9E_I-int|LTR|ERVK	-95911	NM_012000	0.04698	0.446667	0	3.66304	0.0843106	-0.000370408	-2.27175	0.0264186	hypo	-0.0176477	-4.05323	0.000137432	neg	-0.000161094	-0.924661	0.358562	neg
chr14_122013601_122013750	7	intron (NM_026861, intron 8 of 8)	intron	NM_026861	Ubac2	intron (NM_026861, intron 8 of 8)	-20999	NM_001037744	0.04698	0.62	0	3.74818	0.135493	-0.000436119	-2.08631	0.0408783	hypo	-0.0226248	-4.05314	0.000137475	neg	-5.06e-05	-0.226658	0.821401	neg
chr2_172382101_172382250	2	Intergenic	Intergenic	NM_024199	Cstf1	Intergenic	11172	NM_024199	0.013423	0.52	0	3.81864	0.113056	-0.000468821	-2.4946	0.0151606	hypo	-0.0203383	-4.05267	0.000137696	neg	-0.000137046	-0.682468	0.497368	neg
chr2_25213801_25213950	5	exon (NM_028961, exon 4 of 6)	exon	NM_028961	Stpg3	exon (NM_028961, exon 4 of 6)	755	NM_028961	0.033557	0.6	0	3.79427	0.0677323	0.000144195	0.942146	0.349607	hyper	-0.016556	-4.05093	0.000138515	neg	-0.000126061	-0.770852	0.443588	neg
chr13_55413451_55413600	5	exon (NM_011392, exon 13 of 13)	exon	NM_011392	Slc34a1	exon (NM_011392, exon 13 of 13)	1707	NM_029303	0.033557	0.633333	0	3.87916	0.174457	-0.000377764	-1.83433	0.0723084	hypo	-0.0289398	-4.0825	0.000138896	neg	4.23e-05	0.102371	0.920204	pos
chr13_55550101_55550250	4	intron (NM_145382, intron 6 of 10)	intron	NM_145382	Fam193b	intron (NM_145382, intron 6 of 10)	-13517	NM_134059	0.026846	0.593333	0	4.05492	0.0745265	0.000135124	0.959506	0.341605	hyper	-0.0192052	-4.10173	0.000139196	neg	-9.78e-05	-0.382922	0.708415	neg
chr3_103609201_103609350	6	intron (NM_001276676, intron 3 of 6)	intron	NM_001276676	Syt6	URR1B|DNA|hAT-Charlie	33149	NM_001276681	0.040268	0.393333	0	3.81911	0.0910172	9.74e-05	0.545803	0.58707	hyper	-0.0192917	-4.04893	0.000139464	neg	3.22e-05	0.168999	0.866322	pos
chr9_106885201_106885350	7	exon (NM_175402, exon 1 of 1)	exon	NM_175402	Rbm15b	exon (NM_175402, exon 1 of 1)	1725	NM_175402	0.04698	0.613333	0	4.51993	0.0503955	6.29e-05	0.478808	0.633682	hyper	0.0142084	4.04833	0.000139748	pos	0.00010537	0.750306	0.455778	pos
chrX_73214551_73214700	4	intron (NM_021365, intron 1 of 8)	intron	NM_021365	Xlr4b	intron (NM_021365, intron 1 of 8)	292	NM_021365	0.026846	0.58	1	3.64126	0.135689	0.00018714	0.880004	0.382099	hyper	-0.0229888	-4.04824	0.000139793	neg	-0.000430617	-1.89509	0.0625286	neg
chr15_89081851_89082000	4	intron (NM_001355617, intron 3 of 9)	intron	NM_001355617	Trabd	intron (NM_001355617, intron 3 of 9)	5861	NM_001355617	0.026846	0.593333	0	3.4864	0.191234	-0.000181701	-0.720736	0.473656	hypo	-0.0272515	-4.048	0.000139908	neg	-0.000421409	-1.56439	0.122583	neg
chr6_50335501_50335650	3	intron (NM_027881, intron 10 of 21)	intron	NM_027881	Osbpl3	intron (NM_027881, intron 10 of 21)	47262	NM_027881	0.020134	0.533333	0	3.62458	0.125755	6.22e-05	0.318359	0.751501	hyper	-0.0243188	-4.45605	0.000140906	neg	-0.000428782	-1.85217	0.122739	neg
chr11_115447801_115447950	10	TTS (NR_039549)	TTS	NR_039549	Mir3968	TTS (NR_039549)	185	NR_039549	0.067114	0.653333	0	3.25843	0.265599	0.000439223	2.26019	0.028161	hyper	0.0297185	4.04504	0.000141338	pos	0.000122142	0.218844	0.83032	pos
chr4_15048601_15048750	4	intron (NM_178617, intron 5 of 12)	intron	NM_178617	Necab1	RLTR17|LTR|ERVK	100456	NM_178617	0.026846	0.54	0	3.57116	0.213536	3.28e-05	0.120748	0.904263	hyper	-0.0293583	-4.04485	0.000141415	neg	-0.00023341	-0.80368	0.424511	neg
chr4_102955501_102955650	7	intron (NM_001285859, intron 17 of 23)	intron	NM_001285859	Sgip1	intron (NM_001285859, intron 17 of 23)	-30804	NM_026100	0.04698	0.513333	0	3.46637	0.11587	-0.000258372	-1.38437	0.171539	hypo	-0.0224984	-4.18057	0.000141436	neg	0.000431944	1.81662	0.094436	pos
chr2_35790001_35790150	5	intron (NM_029774, intron 8 of 9)	intron	NM_029774	Ttll11	intron (NM_029774, intron 8 of 9)	-29115	NR_040618	0.033557	0.486667	0	3.94483	0.0625373	9.23e-05	0.642694	0.523008	hyper	-0.0170986	-4.25845	0.000142224	neg	-6.62e-05	-0.388644	0.706915	neg
chr4_139640101_139640250	4	intron (NM_175438, intron 8 of 14)	intron	NM_175438	Aldh4a1	intron (NM_175438, intron 8 of 14)	-3867	NR_105987	0.026846	0.593333	1	3.61748	0.323539	-0.000847181	-3.46345	0.00108831	hypo	-0.035583	-4.05328	0.000142529	neg	-0.000264846	-0.469096	0.647605	neg
chr4_155322001_155322150	5	intron (NM_008860, intron 4 of 17)	intron	NM_008860	Prkcz	intron (NM_008860, intron 4 of 17)	22674	NM_001355178	0.033557	0.466667	0	3.48679	0.213004	-0.000146782	-0.543693	0.588513	hypo	-0.0291434	-4.04253	0.000142537	neg	0.000287361	0.996166	0.322863	pos
chr16_55681201_55681350	9	Intergenic	Intergenic	NM_001159394	Nfkbiz	IAPLTR1a_Mm|LTR|ERVK	140863	NM_001159394	0.060403	0.473333	0	3.97988	0.0846356	-0.00011402	-0.689975	0.492666	hypo	0.0178386	4.04247	0.000142564	pos	0.000448317	2.53899	0.0135199	pos
chr11_59013001_59013150	3	exon (NM_199152, exon 90 of 90)	exon	NM_199152	Obscn	exon (NM_199152, exon 90 of 90)	34982	NM_001290988	0.020134	0.586667	2	3.70642	0.127078	0.000333165	1.59346	0.115908	hyper	-0.0225668	-4.04189	0.000142848	neg	-8.48e-05	-0.37965	0.705443	neg
chr9_120015301_120015450	5	3' UTR (NM_011724, exon 3 of 3)	3' UTR	NM_011724	Xirp1	3' UTR (NM_011724, exon 3 of 3)	8223	NM_011724	0.033557	0.653333	0	3.62654	0.0794497	-0.0001276	-0.777634	0.439606	hypo	-0.0177068	-4.04106	0.000143251	neg	0.000200415	1.14308	0.257198	pos
chr2_128150551_128150700	7	intron (NM_207681, intron 4 of 4)	intron	NM_207681	Bcl2l11	Lx9|LINE|L1	23050	NM_001284410	0.04698	0.586667	1	3.17016	0.331522	-9.6e-05	-0.401677	0.689545	hypo	-0.0348425	-4.04886	0.00014327	neg	0.00125867	2.25238	0.0415705	pos
chr6_70758751_70758900	4	Intergenic	Intergenic	NM_009075	Rpia	RLTR10-int|LTR|ERVK	33350	NM_009075	0.026846	0.426667	0	4.03321	0.0724146	6.91e-05	0.47986	0.633155	hyper	-0.0185125	-4.11439	0.000143353	neg	-5.09e-05	-0.229592	0.82162	neg
chr7_97765801_97765950	3	Intergenic	Intergenic	NM_001357365	Pak1	Intergenic	-22666	NM_001357365	0.020134	0.406667	1	3.53147	0.148663	-0.00014734	-0.808502	0.422387	hypo	-0.0251128	-4.08186	0.000143548	neg	0.000872092	2.52731	0.0261261	pos
chr4_139505251_139505400	5	Intergenic	Intergenic	NM_183148	Iffo2	Intergenic	-25223	NM_183148	0.033557	0.573333	3	3.70932	0.317826	0.00020303	1.07161	0.288973	hyper	-0.030734	-4.05707	0.000143655	neg	7.41e-05	0.0948262	0.925789	pos
chr1_15312751_15312900	5	exon (NM_001098528, exon 1 of 2)	exon	NM_001098528	Kcnb2	exon (NM_001098528, exon 1 of 2)	373	NM_001098528	0.033557	0.5	0	4.3245	0.0469448	-0.000105563	-0.925594	0.358559	hypo	0.0135294	4.25131	0.000143787	pos	0.000492662	3.65491	0.00548006	pos
chr1_92855701_92855850	4	intron (NM_016696, intron 3 of 8)	intron	NM_016696	Gpc1	intron (NM_016696, intron 3 of 8)	5397	NR_029559	0.026846	0.56	0	3.70415	0.0838415	7.73e-05	0.498631	0.620143	hyper	-0.0202732	-4.17091	0.000143932	neg	-0.00018314	-0.759604	0.467245	neg
chr3_55126351_55126500	6	intron (NM_001144987, intron 4 of 8)	intron	NM_001144987	Spg20	intron (NM_001144987, intron 4 of 8)	-10914	NM_001290138	0.040268	0.433333	0	3.50744	0.10498	-0.000195773	-1.06583	0.290444	hypo	-0.019814	-4.0396	0.000143968	neg	-0.000408386	-2.08079	0.0413983	neg
chr8_123241351_123241500	2	TTS (NM_001310661)	TTS	NM_001310661	Vps9d1	TTS (NM_001310661)	-5167	NM_030176	0.013423	0.493333	0	3.72793	0.137267	-0.000351731	-1.77377	0.0815368	hypo	-0.0243897	-4.20004	0.000144364	neg	-0.000364041	-1.39055	0.194608	neg
chr15_99470401_99470550	9	exon (NM_029236, exon 2 of 2)	exon	NM_029236	Bcdin3d	exon (NM_029236, exon 2 of 2)	4255	NM_029236	0.060403	0.526667	0	4.41058	0.0603618	-8.06e-05	-0.554862	0.580893	hypo	0.0156612	4.03862	0.000144447	pos	5.41e-05	0.348902	0.728291	pos
chr2_157824301_157824450	5	intron (NM_025680, intron 10 of 15)	intron	NM_025680	Ctnnbl1	intron (NM_025680, intron 10 of 15)	86974	NM_025680	0.033557	0.58	0	3.62616	0.148864	-0.00021209	-1.07861	0.28572	hypo	-0.0264818	-4.1135	0.000144864	neg	-0.000111614	-0.326659	0.750491	neg
chr4_120883051_120883200	8	exon (NM_182929, exon 4 of 8)	exon	NM_182929	Rims3	exon (NM_182929, exon 4 of 8)	28326	NM_182929	0.053691	0.606667	0	3.83643	0.0969633	-0.000189814	-1.11251	0.270015	hypo	0.0183956	4.0376	0.000144949	pos	0.000647696	3.55281	0.000715543	pos
chr6_8429401_8429550	5	TTS (NM_001302353)	TTS	NM_001302353	Umad1	TTS (NM_001302353)	79686	NR_040452	0.033557	0.393333	0	3.54237	0.104093	0.000263765	1.39282	0.168419	hyper	-0.0204175	-4.03751	0.000144993	neg	0.000158277	0.782205	0.436935	pos
chr2_166666351_166666500	5	intron (NM_177782, intron 1 of 39)	intron	NM_177782	Prex1	L1M5|LINE|L1	47407	NM_177782	0.026846	0.473333	1	4.01254	0.0721703	-0.000246739	-1.88565	0.0651004	hypo	-0.0186269	-4.06188	0.000145004	neg	-7.11e-05	-0.255755	0.803004	neg
chrX_94773451_94773600	4	Intergenic	Intergenic	NR_003292	Zxda	Intergenic	24764	NR_003292	0.026846	0.546667	0	3.84193	0.0681554	0.0003071	2.0579	0.0436143	hyper	-0.0160882	-4.03724	0.000145128	neg	-0.000283086	-1.77536	0.0805205	neg
chr12_20230651_20230800	8	Intergenic	Intergenic	NR_015521	1700030C10Rik	MMERGLN-int|LTR|ERV1	585054	NR_015521	0.053691	0.54	0	6.0663	0.27205	-0.000285988	-2.56942	0.0131981	hypo	0.018347	4.06392	0.000145366	pos	-0.00182115	-3.43234	0.00401266	neg
chr5_115953451_115953600	4	intron (NM_007708, intron 22 of 46)	intron	NM_007708	Cit	intron (NM_007708, intron 22 of 46)	70903	NM_031869	0.026846	0.453333	0	4.04496	0.0568674	-8.4e-05	-0.619343	0.53829	hypo	0.0167546	4.2583	0.00014563	pos	-1.22e-05	-0.0695463	0.946296	neg
chr11_60188251_60188400	6	exon (NM_009021, exon 3 of 6)	exon	NM_009021	Rai1	exon (NM_009021, exon 3 of 6)	12292	NR_105886	0.040268	0.64	0	4.62929	0.0601147	6.07e-05	0.421699	0.674636	hyper	0.0155194	4.03556	0.000145959	pos	8.25e-05	0.535933	0.593834	pos		RAI1
chr2_125645701_125645850	6	intron (NM_199022, intron 10 of 11)	intron	NM_199022	Shc4	intron (NM_199022, intron 10 of 11)	-20662	NM_001081091	0.040268	0.566667	2	3.53676	0.238885	0.000175736	1.0005	0.321734	hyper	-0.0276036	-4.03937	0.00014619	neg	0.000816183	1.37999	0.188653	pos
chr8_108103801_108103950	6	Intergenic	Intergenic	NR_077224	Lncbate1	Intergenic	480802	NR_077224	0.040268	0.506667	1	3.83152	0.126293	8.28e-05	0.417615	0.67793	hyper	-0.0249733	-4.25437	0.000146482	neg	-3.54e-05	-0.131975	0.898504	neg
chr1_136162951_136163100	6	intron (NM_001039472, intron 25 of 34)	intron	NM_001039472	Kif21b	intron (NM_001039472, intron 25 of 34)	31635	NR_153829	0.040268	0.586667	1	4.36063	0.101419	-9.8e-05	-0.645169	0.521655	hypo	0.0222261	4.0409	0.000146646	pos	0.000279995	0.77344	0.453296	pos
chr2_170605501_170605650	5	Intergenic	Intergenic	NR_027825	4930470P17Rik	URR1B|DNA|hAT-Charlie	-3558	NR_027825	0.033557	0.466667	0	3.64594	0.0964204	0.000183979	1.02675	0.308345	hyper	-0.0192994	-4.03339	0.00014704	neg	-0.000366096	-1.91211	0.0602717	neg
chr12_111309601_111309750	2	intron (NM_183016, intron 21 of 36)	intron	NM_183016	Cdc42bpb	intron (NM_183016, intron 21 of 36)	38579	NM_033603	0.013423	0.546667	0	3.54297	0.230303	-0.000260936	-0.973647	0.334619	hypo	-0.0328218	-4.32642	0.000147407	neg	-0.000126393	-0.386172	0.711688	neg
chr3_51928051_51928200	6	intron (NM_001004176, intron 1 of 4)	intron	NM_001004176	Maml3	intron (NM_001004176, intron 1 of 4)	176881	NM_001004176	0.040268	0.486667	0	4.41246	0.0710965	0.000108772	0.700413	0.486169	hyper	0.0167229	4.03256	0.000147455	pos	0.00016737	1.00864	0.316887	pos
chr8_122430001_122430150	4	intron (NM_001301284, intron 1 of 4)	intron	NM_001301284	Cyba	intron (NM_001301284, intron 1 of 4)	2865	NM_007806	0.026846	0.506667	0	3.58496	0.168567	-0.000451675	-2.06919	0.0433988	hypo	-0.0284722	-4.14119	0.000148166	neg	3.35e-05	0.0976724	0.92413	pos
chr18_3864001_3864150	9	Intergenic	Intergenic	NM_026092	Lyzl1	Intergenic	-301757	NM_026092	0.060403	0.52	0	4.12648	0.0705607	8.79e-05	0.590793	0.556708	hyper	0.016018	4.03078	0.000148352	pos	0.000440892	2.7727	0.00724578	pos
chr8_23229151_23229300	6	intron (NM_024240, intron 6 of 7)	intron	NM_024240	Gins4	intron (NM_024240, intron 6 of 7)	8443	NM_024240	0.040268	0.513333	0	3.70463	0.12788	8.33e-05	0.404836	0.686927	hyper	-0.0221559	-4.03051	0.000148485	neg	-0.000456521	-2.0755	0.0419013	neg
chr17_23666851_23667000	4	exon (NM_153784, exon 6 of 10)	exon	NM_153784	Bicdl2	exon (NM_153784, exon 6 of 10)	6419	NM_153784	0.026846	0.553333	0	3.95109	0.0958689	0.000277914	1.62793	0.109374	hyper	0.0214298	4.2063	0.000148548	pos	5.91e-05	0.250736	0.807839	pos
chr1_91068151_91068300	8	intron (NM_008515, intron 1 of 22)	intron	NM_008515	Lrrfip1	Tigger7|DNA|TcMar-Tigger	14781	NM_001111311	0.053691	0.546667	0	3.66673	0.0907503	1.64e-06	0.00945514	0.992485	hyper	-0.0187064	-4.02925	0.000149123	neg	-0.000354958	-1.91075	0.0604496	neg
chr10_88421551_88421700	5	intron (NM_001004164, intron 7 of 20)	intron	NM_001004164	Gnptab	B4A|SINE|B4	-37962	NM_011517	0.033557	0.573333	4	3.70212	0.11254	0.000209962	1.20589	0.233031	hyper	-0.022284	-4.1399	0.000149406	neg	-0.000425327	-1.62758	0.13209	neg
chr6_39459451_39459600	4	Intergenic	Intergenic	NR_152168	Gm10244	RLTR10-int|LTR|ERVK	39147	NR_152168	0.026846	0.48	0	4.52971	0.05816	0.000284261	2.35016	0.022526	hyper	0.016096	4.11001	0.000149428	pos	0.000116087	0.568924	0.581316	pos
chr7_19949251_19949400	4	intron (NM_027308, intron 1 of 4)	intron	NM_027308	Igsf23	intron (NM_027308, intron 1 of 4)	1418	NM_027308	0.026846	0.58	0	3.8051	0.111855	0.000120733	0.659119	0.512148	hyper	-0.0197056	-4.02863	0.000149439	neg	-0.000707409	-3.61434	0.000587883	neg
chr10_34302901_34303050	5	TTS (NM_001347463)	TTS	NM_001347463	Nt5dc1	TTS (NM_001347463)	5554	NM_030203	0.033557	0.44	0	3.3981	0.113604	-0.000106142	-0.537039	0.593074	hypo	-0.0212599	-4.02819	0.000149664	neg	-0.000130124	-0.616165	0.539937	neg
chr18_73930351_73930500	8	exon (NM_172632, exon 6 of 6)	exon	NM_172632	Mapk4	exon (NM_172632, exon 6 of 6)	10604	NM_001360936	0.053691	0.606667	2	4.47228	0.094467	-0.000258135	-1.48381	0.142693	hypo	0.0187119	4.02792	0.000149798	pos	0.000467124	2.51296	0.0144614	pos

## Sheet: TableS7
Table S7: Top lifespan associated differentially methylated regions (LS-DMRs)
														lmer(logRPKM ~ Age + BW0 + medLS + (1|ID), where BW0 is baseline body weight, medLS is median lifespan, and ID is strain-diet												From human GWAS catalogue: https://www.ebi.ac.uk/gwas/
		Annotations using Homer annotatePeaks.pl		Gene in which CpGs are located or nearest promoter for intergenic CpGs							Number of sequence variants in the BXDs
CpGBin (Chr_start_end)	CF (CpG density)	Annotation	SimpleAnnotation	WithinGene	WithinGeneSymbol	Detailed Annotation	Distance to TSS	Nearest PromoterID	CpG%	GC%	VariantCount	Mean methylation (logRPKM, 69 samples)	Mean variance (69 samples)	Estimate.Age	Tval.Age	PValue.Age	Age.eff	Estimate.BW0	Tval.BW0	PValue.BW0	BW0.effect	Estimate.medLS	Tval.medLS	PValue.medLS	medLSeffect	AgingLongevity	BodyWeight
chr18_67402351_67402500	2	3' UTR (NM_026473, exon 4 of 4)	3' UTR	NM_026473	Tubb6	3' UTR (NM_026473, exon 4 of 4)	11694	NM_026473	0.013423	0.493333	2	3.32896	0.152674	9.57e-06	0.0510691	0.959427	hyper	0.00754837	1.50822	0.136343	pos	0.00149643	7.47241	2.53e-10	pos
chr3_22621951_22622100	6	Intergenic	Intergenic	NR_004439	Rprl2	L1Md_T|LINE|L1	370655	NR_004439	0.040268	0.633333	0	4.1917	0.0815042	-8.82e-05	-0.591373	0.556322	hypo	-0.00213972	-0.537207	0.592959	neg	0.000993554	6.23401	3.82e-08	pos
chr9_64107451_64107600	2	Intergenic	Intergenic	NM_145835	Lctl	RLTR44B|LTR|ERVK	-9622	NM_145835	0.013423	0.473333	0	3.70607	0.102324	-8.3e-05	-0.507154	0.613763	hypo	-0.010385	-2.37503	0.0205075	neg	0.00108088	6.17774	4.78e-08	pos
chr3_22621801_22621950	9	Intergenic	Intergenic	NR_004439	Rprl2	L1Md_T|LINE|L1	370505	NR_004439	0.060403	0.613333	0	4.65049	0.0777703	-0.000229659	-1.52165	0.132947	hypo	-0.00132047	-0.327637	0.744239	neg	0.000883822	5.48049	7.4e-07	pos
chr15_7886101_7886250	3	intron (NM_001081402, intron 15 of 17)	intron	NM_001081402	Wdr70	intron (NM_001081402, intron 15 of 17)	70625	NM_001301357	0.020134	0.5	0	3.41093	0.0565999	9.22e-05	0.723357	0.472056	hyper	-0.00720592	-2.11654	0.0381322	neg	0.000743606	5.45848	8.06e-07	pos
chr2_57680401_57680550	8	Intergenic	Intergenic	NM_172855	Galnt5	IAPEY2_LTR|LTR|ERVK	-317680	NM_172855	0.053691	0.506667	0	4.44689	0.0588724	-0.000141615	-1.09243	0.278676	hypo	0.00783879	2.26447	0.0268873	pos	0.000740705	5.34754	1.23e-06	pos
chr14_46897051_46897200	4	intron (NM_001037221, intron 2 of 12)	intron	NM_001037221	Samd4	intron (NM_001037221, intron 2 of 12)	14160	NM_028966	0.026846	0.46	1	3.83118	0.0832354	0.000175934	1.1232	0.265483	hyper	0.00716393	1.71274	0.0915277	pos	-0.000877814	-5.24485	1.83e-06	neg
chr12_99553651_99553800	6	Intergenic	Intergenic	NR_136760	Gm26839	Intergenic	-10116	NR_136760	0.040268	0.573333	0	3.96784	0.0700955	-0.00032192	-2.25329	0.0276211	hypo	0.000466487	0.122276	0.903057	pos	-0.000796208	-5.21579	2.04e-06	neg
chr7_114706201_114706350	4	Intergenic	Intergenic	NM_054084	Calcb	Intergenic	-12368	NM_054084	0.026846	0.46	0	3.43677	0.154045	0.000358484	1.68749	0.0963034	hyper	-0.009531	-1.68012	0.0977338	neg	0.00118287	5.21111	2.08e-06	pos
chr4_58580101_58580250	6	Intergenic	Intergenic	NM_010336	Lpar1	Intergenic	-26684	NM_010336	0.033557	0.593333	0	3.63499	0.104888	3.22e-05	0.179156	0.858373	hyper	0.00331951	0.691634	0.49163	pos	-0.000999516	-5.20454	2.13e-06	neg		LPAR1
chr15_78517951_78518100	5	Intergenic	Intergenic	NM_028331	C1qtnf6	ORR1E|LTR|ERVL-MaLR	11626	NM_028331	0.033557	0.54	2	3.53839	0.11614	2.77e-05	0.146791	0.883751	hyper	-0.00410447	-0.814538	0.418311	neg	-0.00104798	-5.19755	2.19e-06	neg
chrX_123022801_123022950	5	Intergenic	Intergenic	NM_001310654	Cldn34c1	RLTR10-int|LTR|ERVK	-80648	NM_001310654	0.033557	0.553333	0	4.48526	0.0762829	-0.000180114	-1.18163	0.241656	hypo	0.00381634	0.937593	0.351925	pos	0.000837671	5.14317	2.69e-06	pos
chr14_122777101_122777250	9	intron (NR_153443, intron 20 of 24)	intron	NR_153443	Pcca	L1Md_T|LINE|L1	-135855	NR_155287	0.060403	0.633333	0	4.35207	0.050858	-0.000112881	-0.901061	0.370882	hypo	-0.00230237	-0.688239	0.493751	neg	0.000684498	5.11361	3e-06	pos
chr14_46027501_46027650	6	Intergenic	Intergenic	NR_002875	Gm1821	Intergenic	-56452	NR_002875	0.040268	0.64	2	3.83159	0.0783441	-0.000111601	-0.714467	0.477496	hypo	0.00281664	0.675269	0.5019	pos	0.000843393	5.05321	3.77e-06	pos
chr13_85329451_85329600	5	Intergenic	Intergenic	NM_145452	Rasa1	L1Md_A|LINE|L1	-40039	NM_145452	0.033557	0.62	1	4.32906	0.0765072	4.03e-06	0.0263953	0.979023	hyper	0.00675782	1.65821	0.102094	pos	0.00082039	5.03087	4.1e-06	pos
chr8_49393051_49393200	6	Intergenic	Intergenic	NM_011857	Tenm3	Intergenic	-718435	NM_011857	0.040268	0.446667	0	3.5488	0.0684441	-0.000197121	-1.35958	0.17866	hypo	0.00381979	0.986607	0.327494	pos	0.000777779	5.02056	4.26e-06	pos
chr1_51683401_51683550	6	Intergenic	Intergenic	NR_151621	Gm17767	RLTR1B|LTR|ERV1	-86757	NR_151621	0.040268	0.526667	0	4.03001	0.0588849	-0.000165492	-1.2671	0.209642	hypo	0.00928004	2.66081	0.0098095	pos	0.000696685	4.99219	4.74e-06	pos
chr11_102373051_102373200	6	Intergenic	Intergenic	NR_131196	Bloodlinc	Intergenic	3895	NR_131196	0.040268	0.606667	0	3.55971	0.129125	3.14e-05	0.156703	0.875964	hyper	-0.0069956	-1.30594	0.196176	neg	-0.00105816	-4.93673	5.83e-06	neg
chrX_32106001_32106150	2	Intergenic	Intergenic	NM_029106	Spin2-ps1	IAPLTR3-int|LTR|ERVK	144031	NM_029106	0.013423	0.446667	0	4.28013	0.169424	7.14e-05	0.334365	0.73918	hyper	-0.0228209	-4.00173	0.000163718	neg	-0.00111476	-4.88525	7.06e-06	neg
chr7_118434451_118434600	6	intron (NM_001362179, intron 4 of 7)	intron	NM_001362179	Syt17	intron (NM_001362179, intron 4 of 7)	9035	NM_138649	0.033557	0.553333	3	4.30348	0.0812194	0.000168576	1.05459	0.295516	hyper	0.00245951	0.576195	0.566473	pos	0.000828505	4.85072	8.03e-06	pos
chr9_62378401_62378550	3	3' UTR (NM_009672, exon 7 of 7)	3' UTR	NM_009672	Anp32a	3' UTR (NM_009672, exon 7 of 7)	37132	NM_009672	0.020134	0.48	3	3.33699	0.247454	7.32e-06	0.0263341	0.979072	hyper	-0.0122503	-1.65125	0.103512	neg	-0.0014281	-4.81077	9.3e-06	neg
chrX_147675751_147675900	5	Intergenic	Intergenic	NM_001081173	Lrch2	IAPLTR4_I|LTR|ERVK	-121744	NM_001081173	0.033557	0.52	6	4.02601	0.0827167	0.000119937	0.75169	0.454951	hyper	-0.00831961	-1.95264	0.0551712	neg	-0.000819807	-4.80863	9.38e-06	neg
chr2_147871051_147871200	7	Intergenic	Intergenic	NR_046014	A530006G24Rik	L1Md_T|LINE|L1	160432	NR_046014	0.04698	0.486667	0	3.93483	0.0930602	-0.000146688	-0.86028	0.392797	hypo	-0.00709923	-1.55916	0.123816	neg	0.000875526	4.8055	9.48e-06	pos
chr4_92986801_92986950	2	Intergenic	Intergenic	NM_026954	Tusc1	L1Md_T|LINE|L1	348636	NM_026954	0.013423	0.506667	0	3.57841	0.116188	0.000190621	0.993075	0.324356	hyper	0.00483678	0.943627	0.348855	pos	-0.000984602	-4.8006	9.66e-06	neg
chr10_69958951_69959100	9	exon (NM_146005, exon 29 of 43)	exon	NM_146005	Ank3	exon (NM_146005, exon 29 of 43)	33493	NM_170687	0.060403	0.526667	0	4.0108	0.0619776	-0.000249052	-1.85376	0.068312	hypo	0.00962062	2.68163	0.00927741	pos	0.000687725	4.79072	1e-05	pos
chr3_98190451_98190600	6	Intergenic	Intergenic	NM_027665	Adam30	Intergenic	29891	NM_027665	0.040268	0.466667	0	4.07465	0.0430857	-6.62e-05	-0.561781	0.576197	hypo	-0.00125044	-0.397094	0.692599	neg	0.000602558	4.78213	1.03e-05	pos
chr15_83496301_83496450	4	exon (NM_178869, exon 9 of 12)	exon	NM_178869	Ttll1	exon (NM_178869, exon 9 of 12)	14532	NM_178869	0.026846	0.56	0	3.5492	0.145684	0.000759801	3.75819	0.000368692	hyper	-0.00466788	-0.86463	0.390421	neg	-0.00102971	-4.76668	1.09e-05	neg
chrX_73274701_73274850	12	Intergenic	Intergenic	NM_011727	Xlr3c	L1Md_T|LINE|L1	-9385	NM_011727	0.080537	0.7	0	4.17412	0.0773948	0.00019185	1.24495	0.217621	hyper	0.00857848	2.08464	0.0410349	pos	-0.000769751	-4.6748	1.53e-05	neg
chr6_61339801_61339950	8	intron (NM_183310, intron 3 of 10)	intron	NM_183310	Ccser1	IAPLTR2_Mm|LTR|ERVK	-159065	NR_040287	0.04698	0.533333	0	4.38421	0.0541654	-0.000109085	-0.850556	0.398139	hypo	0.00863493	2.52133	0.0141527	pos	0.000638381	4.65845	1.62e-05	pos
chr4_145168351_145168500	1	intron (NM_001276465, intron 11 of 69)	intron	NM_001276465	Vps13d	intron (NM_001276465, intron 11 of 69)	22241	NM_001276502	0.006711	0.486667	4	3.78959	0.106852	7.72e-05	0.41245	0.681367	hyper	-0.000453429	-0.0907029	0.928008	neg	-0.000931466	-4.65661	1.64e-05	neg
chr4_84769501_84769650	5	Intergenic	Intergenic	NM_172870	Bnc2	Intergenic	-94489	NM_172870	0.033557	0.493333	0	4.03274	0.0628823	-0.000125141	-0.882979	0.380502	hypo	-0.00530915	-1.40284	0.165422	neg	0.000702241	4.63725	1.75e-05	pos
chr14_48451951_48452100	11	exon (NM_172600, exon 3 of 16)	exon	NM_172600	Tmem260	exon (NM_172600, exon 3 of 16)	5673	NR_132324	0.073826	0.513333	1	4.28777	0.0480228	-0.000148451	-1.18928	0.238655	hypo	0.000714024	0.214214	0.831051	pos	0.000618513	4.63739	1.75e-05	pos
chr10_93527401_93527550	5	intron (NM_027908, intron 6 of 8)	intron	NM_027908	Amdhd1	intron (NM_027908, intron 6 of 8)	12558	NM_027908	0.033557	0.52	5	3.5078	0.161611	2.63e-05	0.118876	0.90574	hyper	-0.0155484	-2.62993	0.0106502	neg	-0.00109324	-4.62129	1.86e-05	neg
chr18_7319101_7319250	9	Intergenic	Intergenic	NM_001357492	Armc4	IAPEy-int|LTR|ERVK	-21239	NM_001357492	0.060403	0.5	0	4.51207	0.0791253	-0.000287695	-1.84556	0.0695108	hypo	0.00832426	1.99974	0.0497106	pos	0.000763474	4.58367	2.13e-05	pos
chr5_146044051_146044200	7	Intergenic	Intergenic	NR_030782	Cyp3a25	IAPEY2_LTR|LTR|ERVK	-34507	NR_030782	0.04698	0.526667	0	3.90686	0.0983835	8.62e-05	0.485885	0.628683	hyper	0.00737335	1.55688	0.124355	pos	0.000862889	4.5534	2.38e-05	pos
chr10_54886801_54886950	8	Intergenic	Intergenic	NR_038016	Gm16998	IAPEY_LTR|LTR|ERVK	810953	NR_038016	0.053691	0.54	0	4.43422	0.0576085	-0.00010433	-0.764828	0.447142	hypo	0.00525094	1.44153	0.154235	pos	0.000660622	4.53243	2.56e-05	pos
chr4_58372951_58373100	5	intron (NM_001037128, intron 14 of 14)	intron	NM_001037128	Musk	intron (NM_001037128, intron 14 of 14)	68073	NR_037278	0.033557	0.46	0	4.27906	0.0500916	-0.000265518	-2.10862	0.0388358	hypo	0.00246566	0.73328	0.466024	pos	0.000609162	4.52752	2.61e-05	pos
chr15_76359001_76359150	2	Intergenic	Intergenic	NM_001164608	Maf1	Intergenic	7781	NM_001164608	0.013423	0.54	0	3.65295	0.112194	2.77e-05	0.14594	0.884421	hyper	-0.00833861	-1.64375	0.105056	neg	-0.000918525	-4.52506	2.63e-05	neg
chr8_45044551_45044700	4	intron (NM_001081286, intron 24 of 25)	intron	NM_001081286	Fat1	intron (NM_001081286, intron 24 of 25)	20793	NR_033588	0.026846	0.486667	0	3.78505	0.068193	-0.000233235	-1.58277	0.118327	hypo	0.00544291	1.38321	0.171333	pos	0.000712214	4.52334	2.65e-05	pos
chr18_66881101_66881250	9	Intergenic	Intergenic	NM_016977	Mc4r	L1Md_T|LINE|L1	-20688	NM_016977	0.060403	0.626667	1	4.26173	0.0694907	-5.06e-06	-0.0333518	0.973496	hypo	0.00228261	0.563176	0.575253	pos	0.000733224	4.52105	2.67e-05	pos		MC4R
chr16_91991101_91991250	8	Intergenic	Intergenic	NM_138597	Atp5o	IAPEY_LTR|LTR|ERVK	-59545	NM_138597	0.053691	0.533333	0	4.43515	0.0625591	-0.000223966	-1.58836	0.117059	hypo	0.00557066	1.47947	0.143847	pos	0.000679734	4.51157	2.76e-05	pos
chr14_48451801_48451950	4	intron (NR_132324, intron 2 of 13)	intron	NR_132324	Tmem260	intron (NR_132324, intron 2 of 13)	5523	NR_132324	0.026846	0.46	0	3.61018	0.080933	-5.67e-05	-0.345809	0.730603	hypo	0.00299159	0.682747	0.497193	pos	0.000783278	4.4675	3.23e-05	pos
chr2_57419251_57419400	3	Intergenic	Intergenic	NM_010274	Gpd2	RLTR10-int|LTR|ERVK	180943	NM_010274	0.020134	0.48	0	3.76889	0.0706369	0.000381488	2.5854	0.0119779	hyper	-0.00505483	-1.28288	0.204091	neg	-0.000703884	-4.46448	3.27e-05	neg
chr4_152549101_152549250	5	intron (NM_001355739, intron 18 of 29)	intron	NM_001355739	Nphp4	intron (NM_001355739, intron 18 of 29)	71033	NM_153424	0.033557	0.56	0	4.09068	0.0815364	0.000256926	1.58915	0.11688	hyper	-0.00599026	-1.3875	0.170028	neg	-0.000769309	-4.45327	3.4e-05	neg
chr8_125946901_125947050	5	3' UTR (NM_145608, exon 10 of 10)	3' UTR	NM_145608	Map3k21	3' UTR (NM_145608, exon 10 of 10)	36525	NM_145608	0.033557	0.5	0	3.79731	0.0672551	0.000196206	1.32119	0.191071	hyper	8.56e-05	0.0215762	0.982852	pos	0.000705865	4.44833	3.46e-05	pos
chrX_73294201_73294350	4	Intergenic	Intergenic	NM_031493	Xlr5c	RLTR19A|LTR|ERVK	-3760	NM_031493	0.026846	0.533333	0	3.7976	0.14597	0.000296283	1.39717	0.167115	hyper	-0.0141562	-2.49989	0.0149563	neg	-0.00100519	-4.43622	3.62e-05	neg
chr14_59701051_59701200	6	intron (NM_015803, intron 32 of 35)	intron	NM_015803	Atp8a2	intron (NM_015803, intron 32 of 35)	75844	NM_145463	0.040268	0.513333	0	3.83829	0.0692285	0.000393551	2.71831	0.00840356	hyper	-0.00682788	-1.7661	0.0820745	neg	-0.000686133	-4.43535	3.63e-05	neg
chr13_55161001_55161150	5	intron (NM_008011, intron 8 of 17)	intron	NM_008011	Fgfr4	intron (NM_008011, intron 8 of 17)	8257	NM_008011	0.033557	0.546667	0	3.61301	0.0819385	-0.000232306	-1.48718	0.141802	hypo	-0.0109671	-2.62921	0.0106704	neg	-0.000738179	-4.42271	3.79e-05	neg
chr4_133593301_133593450	2	Intergenic	Intergenic	NM_018754	Sfn	Intergenic	8793	NM_018754	0.006711	0.54	2	3.82965	0.130147	-7.21e-05	-0.344123	0.731865	hypo	0.00224238	0.400963	0.689762	pos	-0.000981679	-4.38687	4.31e-05	neg
chr18_34414501_34414650	8	exon (NM_001163004, exon 4 of 15)	exon	NM_001163004	Pkd2l2	exon (NM_001163004, exon 4 of 15)	5152	NM_001163004	0.053691	0.54	0	3.70617	0.100617	-0.000265674	-1.45818	0.149607	hypo	0.0023816	0.489511	0.626128	pos	0.000853677	4.38508	4.34e-05	pos
chr13_30033001_30033150	6	Intergenic	Intergenic	NM_010093	E2f3	ORR1D2|LTR|ERVL-MaLR	-47012	NM_010093	0.040268	0.52	0	3.48113	0.100482	-8.64e-05	-0.469169	0.640518	hypo	0.000991966	0.201756	0.840737	pos	0.000861692	4.37999	4.41e-05	pos
chr10_54886651_54886800	5	Intergenic	Intergenic	NR_038016	Gm16998	ORR1B2|LTR|ERVL-MaLR	810803	NR_038016	0.033557	0.473333	0	3.8867	0.0760568	-4.45e-05	-0.278466	0.781539	hypo	0.00268242	0.628116	0.532129	pos	0.000747662	4.37531	4.49e-05	pos
chr1_20960251_20960400	6	exon (NM_027974, exon 3 of 11)	exon	NM_027974	Efhc1	exon (NM_027974, exon 3 of 11)	8699	NM_027974	0.040268	0.5	0	3.86634	0.0656373	-3.98e-05	-0.267035	0.790288	hypo	3.38e-05	0.00849114	0.993251	pos	0.000696026	4.37083	4.56e-05	pos
chr17_46685101_46685250	4	intron (NM_001357684, intron 11 of 14)	intron	NM_001357684	Ppp2r5d	intron (NM_001357684, intron 11 of 14)	3995	NM_001277312	0.026846	0.513333	0	3.8568	0.0880933	0.000202186	1.20742	0.231644	hyper	-0.00918103	-2.05321	0.044081	neg	-0.000781722	-4.36903	4.59e-05	neg
chr2_169123651_169123800	5	Intergenic	Intergenic	NR_040326	1700017J07Rik	Intergenic	145456	NR_040326	0.033557	0.453333	2	4.32327	0.0492737	-0.000172261	-1.35594	0.179812	hypo	0.00411527	1.21306	0.229496	pos	0.000591009	4.35382	4.84e-05	pos
chr12_76598401_76598550	5	intron (NM_013675, intron 30 of 35)	intron	NM_013675	Sptb	intron (NM_013675, intron 30 of 35)	-50550	NR_046044	0.033557	0.546667	0	3.65863	0.123905	0.000286568	1.42363	0.159336	hyper	0.0057325	1.06646	0.290159	pos	-0.000936164	-4.35256	4.86e-05	neg
chr4_84769351_84769500	5	Intergenic	Intergenic	NM_172870	Bnc2	L2a|LINE|L2	-94339	NM_172870	0.033557	0.42	0	3.78596	0.0744529	-0.000193721	-1.22926	0.223406	hypo	0.00206527	0.490766	0.625245	pos	0.000730836	4.34019	5.08e-05	pos
chr1_188903251_188903400	5	intron (NM_021408, intron 60 of 70)	intron	NM_021408	Ush2a	intron (NM_021408, intron 60 of 70)	104515	NM_001359576	0.033557	0.486667	0	3.47487	0.145814	0.000123484	0.583306	0.561706	hyper	-0.0162857	-2.88086	0.00536702	neg	-0.00098051	-4.3347	5.18e-05	neg
chr3_138777601_138777750	7	intron (NR_121195, intron 1 of 7)	intron	NR_121195	Tspan5	intron (NR_121195, intron 1 of 7)	35467	NR_121195	0.04698	0.526667	5	3.81406	0.0776903	-7.29e-05	-0.454643	0.650881	hypo	0.00615142	1.43737	0.155408	pos	0.000741611	4.33074	5.25e-05	pos
chr2_76725901_76726050	5	exon (NM_011652, exon 288 of 313)	exon	NM_011652	Ttn	exon (NM_011652, exon 288 of 313)	50660	NM_031256	0.026846	0.473333	0	4.34156	0.0386968	0.000106749	0.938195	0.351618	hyper	0.00107988	0.355414	0.72343	pos	0.000526444	4.33016	5.26e-05	pos
chr7_97937101_97937250	6	intron (NM_177696, intron 1 of 17)	intron	NM_177696	Gdpd4	MMERVK10D3_I-int|LTR|ERVK	17217	NM_177696	0.040268	0.473333	4	3.45851	0.137444	0.000520424	2.91185	0.00491834	hyper	-0.0280378	-5.87472	1.59e-07	neg	0.000826386	4.3273	5.32e-05	pos
chr1_43690651_43690800	9	Intergenic	Intergenic	NM_024283	1500015O10Rik	RLTR44B|LTR|ERVK	-39877	NM_024283	0.060403	0.606667	0	3.94157	0.0527715	-0.000110665	-0.835293	0.406613	hypo	0.00401789	1.13569	0.260257	pos	0.000612592	4.32737	5.32e-05	pos
chr8_13792201_13792350	2	intron (NM_025924, intron 5 of 8)	intron	NM_025924	Upf3a	intron (NM_025924, intron 5 of 8)	6660	NM_025924	0.013423	0.38	0	4.36759	0.0348587	0.000106396	1.06091	0.292657	hyper	0.00923745	3.44935	0.000991436	pos	0.000462927	4.32005	5.45e-05	pos
chr12_36616351_36616500	11	intron (NM_001289503, intron 9 of 9)	intron	NM_001289503	Ispd	IAPEz-int|LTR|ERVK	-199780	NR_039558	0.073826	0.56	0	4.52513	0.0389908	9.72e-05	0.848161	0.399461	hyper	0.000194896	0.0637027	0.949402	pos	0.000528683	4.31859	5.48e-05	pos
chr8_77409001_77409150	1	intron (NM_030113, intron 10 of 22)	intron	NM_030113	Arhgap10	intron (NM_030113, intron 10 of 22)	-107981	NR_028125	0.006711	0.48	0	3.60919	0.0751375	-4.62e-05	-0.298442	0.766318	hypo	0.00940051	2.27289	0.0263463	pos	0.00071366	4.3123	5.6e-05	pos
chr6_32776501_32776650	6	Intergenic	Intergenic	NM_175750	Plxna4	Intergenic	-188383	NM_175750	0.040268	0.6	0	3.65981	0.050642	8.89e-05	0.696373	0.488678	hyper	-0.00723989	-2.12478	0.0374126	neg	-0.000586944	-4.30496	5.75e-05	neg
chr16_35701801_35701950	6	intron (NM_153550, intron 8 of 8)	intron	NM_153550	Dirc2	intron (NM_153550, intron 8 of 8)	67481	NM_153550	0.040268	0.586667	0	3.71657	0.0970913	4.68e-05	0.258515	0.796826	hyper	0.00473138	0.978828	0.331294	pos	-0.000831863	-4.30092	5.83e-05	neg
chr11_3132151_3132300	3	TTS (NR_003517)	TTS	NR_003517	Pisd-ps1	TTS (NR_003517)	8204	NR_003517	0.020134	0.593333	0	8.06097	0.110135	-0.000227108	-1.18764	0.239295	hypo	0.00547702	1.07258	0.287425	pos	-0.000877922	-4.29668	5.92e-05	neg
chr6_57304501_57304650	8	Intergenic	Intergenic	NM_134184	Vmn1r16	L1Md_F2|LINE|L1	19060	NM_134184	0.053691	0.646667	0	4.4942	0.0647472	-8.72e-05	-0.587819	0.55869	hypo	-0.000634973	-0.160215	0.873209	neg	0.000680563	4.29147	6.03e-05	pos
chr3_98190601_98190750	2	Intergenic	Intergenic	NM_027665	Adam30	Intergenic	30041	NM_027665	0.013423	0.486667	0	3.39355	0.0731028	-9.68e-06	-0.0613421	0.951275	hypo	0.00167539	0.397563	0.692255	pos	0.000722076	4.28217	6.23e-05	pos
chr16_69900901_69901050	9	Intergenic	Intergenic	NM_173069	Speer2	IAPEY_LTR|LTR|ERVK	-37231	NM_173069	0.060403	0.5	0	4.40016	0.0829892	-0.000115216	-0.691386	0.491785	hypo	0.00525293	1.18043	0.24213	pos	0.000760954	4.27355	6.42e-05	pos
chr18_8182351_8182500	6	Intergenic	Intergenic	NM_001360956	Wac	RLTR10-int|LTR|ERVK	312712	NM_001360956	0.040268	0.52	0	4.30297	0.0519769	-0.000203108	-1.54278	0.127739	hypo	0.000488989	0.139094	0.889806	pos	0.000600742	4.27058	6.49e-05	pos
chr13_73637101_73637250	2	intron (NM_009354, intron 5 of 15)	intron	NM_009354	Tert	intron (NM_009354, intron 5 of 15)	10264	NM_009354	0.013423	0.58	0	3.94788	0.098507	6.56e-05	0.362194	0.718382	hyper	-0.00702454	-1.45249	0.151176	neg	-0.000823941	-4.25777	6.78e-05	neg	TERT
chr8_114939901_114940050	3	intron (NM_019573, intron 8 of 8)	intron	NM_019573	Wwox	intron (NM_019573, intron 8 of 8)	500323	NM_019573	0.020134	0.466667	0	3.74402	0.0966972	-0.000241283	-1.34333	0.183836	hypo	-0.00149233	-0.311139	0.756691	neg	-0.000814217	-4.24248	7.16e-05	neg
chr14_24470701_24470850	3	intron (NM_001081247, intron 13 of 30)	intron	NM_001081247	Polr3a	intron (NM_001081247, intron 13 of 30)	16283	NM_001081247	0.020134	0.626667	0	3.74213	0.137175	-0.000104801	-0.492524	0.624008	hypo	-0.00881378	-1.55115	0.12572	neg	-0.000964089	-4.24034	7.21e-05	neg
chr17_31955251_31955400	6	intron (NM_028902, intron 7 of 7)	intron	NM_028902	Hsf2bp	MMETn-int|LTR|ERVK	79183	NM_028902	0.040268	0.46	0	4.07743	0.0519119	-0.000309454	-2.41481	0.0185661	hypo	0.00491113	1.43516	0.156036	pos	0.00058054	4.23977	7.22e-05	pos
chr5_150254251_150254400	3	Intergenic	Intergenic	NM_172887	Fry	Intergenic	-5605	NM_172887	0.020134	0.373333	0	3.97097	0.0655021	6.26e-05	0.418357	0.677065	hyper	0.00206572	0.516996	0.606914	pos	-0.000677638	-4.23843	7.26e-05	neg
chr5_100728901_100729050	7	Intergenic	Intergenic	NM_152803	Hpse	ORR1D2|LTR|ERVL-MaLR	-9259	NM_152803	0.04698	0.606667	0	3.73303	0.225515	-0.000361506	-1.31589	0.192834	hypo	-0.00511195	-0.696822	0.488399	neg	0.00124398	4.23778	7.27e-05	pos
chr14_68811751_68811900	5	Intergenic	Intergenic	NM_001048175	Adam28	RLTR10-int|LTR|ERVK	-155983	NM_001048175	0.033557	0.486667	0	3.95382	0.0967831	-7.72e-05	-0.429454	0.669013	hypo	0.00708927	1.47776	0.144301	pos	0.000812276	4.23152	7.43e-05	pos
chr6_137660101_137660250	4	Intergenic	Intergenic	NM_007945	Eps8	Intergenic	-10890	NM_007945	0.026846	0.526667	3	3.60482	0.0552692	-2.62e-05	-0.192114	0.848252	hypo	-0.0037444	-1.02626	0.308572	neg	-0.000617533	-4.22988	7.48e-05	neg
chr3_137971051_137971200	1	intron (NM_011932, intron 1 of 8)	intron	NM_011932	Dapp1	intron (NM_011932, intron 1 of 8)	10424	NM_011932	0.006711	0.493333	0	3.29699	0.148008	-3.27e-05	-0.147188	0.883439	hypo	-0.0102932	-1.73649	0.0872146	neg	0.000998884	4.21141	7.97e-05	pos
chr5_18656701_18656850	10	Intergenic	Intergenic	NM_010305	Gnai1	MMVL30-int|LTR|ERV1	-296362	NM_010305	0.067114	0.5	0	4.15682	0.095951	-0.000333817	-1.88235	0.0642661	hypo	0.00517208	1.09217	0.278791	pos	0.000796494	4.20337	8.2e-05	pos
chr4_85026601_85026750	6	intron (NM_175275, intron 12 of 25)	intron	NM_175275	Cntln	MER31A|LTR|ERV1	142366	NM_177385	0.040268	0.56	0	3.29446	0.129557	0.000331195	1.58979	0.116734	hyper	0.000875262	0.157335	0.875468	pos	-0.000934955	-4.2002	8.29e-05	neg
chr5_146043901_146044050	7	Intergenic	Intergenic	NR_030782	Cyp3a25	IAPEY2_LTR|LTR|ERVK	-34357	NR_030782	0.04698	0.473333	0	3.79807	0.10786	-3.83e-05	-0.202796	0.839928	hypo	0.00911755	1.80928	0.0750323	pos	0.000846606	4.19854	8.34e-05	pos
chr8_69884401_69884550	7	exon (NM_026818, exon 5 of 8)	exon	NM_026818	Cilp2	exon (NM_026818, exon 5 of 8)	2917	NM_026818	0.04698	0.646667	1	3.5772	0.103216	-0.000268172	-1.44992	0.151889	hypo	-0.00350931	-0.710532	0.479916	neg	-0.000829233	-4.19594	8.41e-05	neg
chr1_133259851_133260000	4	intron (NM_182930, intron 2 of 26)	intron	NM_182930	Plekha6	intron (NM_182930, intron 2 of 26)	9883	NR_037984	0.026846	0.586667	0	3.5288	0.133499	-4.18e-05	-0.197656	0.843931	hypo	-0.00801626	-1.41997	0.160395	neg	-0.000946788	-4.19132	8.55e-05	neg
chr19_37260451_37260600	2	non-coding (NR_040298, exon 4 of 4)	non-coding	NR_040298	4931408D14Rik	non-coding (NR_040298, exon 4 of 4)	3570	NR_040298	0.013423	0.6	0	3.80014	0.119116	-0.000155481	-0.828504	0.410417	hypo	-0.0169016	-3.37269	0.00125794	neg	-0.000840112	-4.18966	8.6e-05	neg
chr1_62643751_62643900	8	Intergenic	Intergenic	NM_001077404	Nrp2	IAPLTR2b|LTR|ERVK	-59492	NM_001077404	0.053691	0.506667	1	4.26026	0.0607994	2.95e-05	0.209551	0.834674	hyper	0.00753622	2.0031	0.0493398	pos	0.000630626	4.18901	8.62e-05	pos
chr4_148749151_148749300	3	Intergenic	Intergenic	NM_001159344	Casz1	Intergenic	-55167	NM_001159344	0.020134	0.526667	1	4.1147	0.0828481	0.000226268	1.35343	0.180605	hyper	0.00222607	0.498638	0.619718	pos	-0.000746055	-4.17646	9e-05	neg
chr14_83146201_83146350	8	Intergenic	Intergenic	NR_153783	Gm32455	IAPEY_LTR|LTR|ERVK	929015	NR_153783	0.053691	0.493333	1	4.11756	0.0758997	-0.000295159	-1.85839	0.0676428	hypo	0.00174317	0.411011	0.682417	pos	0.000708129	4.17269	9.12e-05	pos
chr4_143131801_143131950	5	exon (NM_001081355, exon 8 of 10)	exon	NM_001081355	Prdm2	exon (NM_001081355, exon 8 of 10)	4287	NR_105988	0.033557	0.513333	0	3.96677	0.0505745	9.67e-05	0.754894	0.453039	hyper	-0.00755622	-2.20971	0.0306535	neg	-0.000570361	-4.16842	9.25e-05	neg
chr10_88499101_88499250	5	intron (NM_144807, intron 1 of 7)	intron	NM_144807	Chpt1	intron (NM_144807, intron 1 of 7)	4795	NM_001146690	0.033557	0.526667	0	3.59387	0.16147	0.000126747	0.579511	0.564247	hyper	-0.0211543	-3.62205	0.000573518	neg	-0.000973391	-4.16518	9.36e-05	neg
chr1_33771751_33771900	9	intron (NM_001359274, intron 10 of 13)	intron	NM_001359274	Zfp451	Lx8|LINE|L1	-14075	NM_145392	0.060403	0.593333	0	3.77321	0.0741107	-2.99e-05	-0.187551	0.851813	hypo	0.00293196	0.688356	0.493678	pos	0.00070973	4.16428	9.39e-05	pos
chr12_23136001_23136150	5	Intergenic	Intergenic	NR_015504	2410018L13Rik	IAPLTR4|LTR|ERVK	-125832	NR_015504	0.033557	0.486667	0	4.00935	0.0779871	0.000331532	2.07427	0.042019	hyper	-0.00248503	-0.582242	0.562418	neg	0.000709358	4.15363	9.74e-05	pos
chr2_150500701_150500850	12	Intergenic	Intergenic	NM_001034900	Zfp345	CpG	-15712	NM_001034900	0.080537	0.64	0	3.60814	0.120255	0.000437188	2.2104	0.0306035	hyper	-0.000677469	-0.12827	0.898332	neg	0.000877809	4.1536	9.74e-05	pos
chr14_48570451_48570600	1	Intergenic	Intergenic	NM_001360226	Otx2	Intergenic	92209	NM_001360226	0.006711	0.513333	1	3.54347	0.100799	-0.000143333	-0.76943	0.444425	hypo	-0.00121778	-0.244807	0.807377	neg	0.000824688	4.14321	0.000100957	pos
chr13_86590501_86590650	7	Intergenic	Intergenic	NM_007749	Cox7c	L1Md_T|LINE|L1	-543780	NM_007749	0.04698	0.626667	1	4.1822	0.0526371	-1.56e-05	-0.116335	0.907746	hypo	0.00305553	0.851312	0.397722	pos	0.000593509	4.13257	0.000104725	pos
chr19_19153501_19153650	7	Intergenic	Intergenic	NM_001043354	Rorb	IAPLTR2a2_Mm|LTR|ERVK	-42379	NM_001043354	0.04698	0.446667	1	3.9784	0.0657649	-0.000186525	-1.2714	0.208119	hypo	0.00755164	1.9276	0.0582769	pos	0.000646757	4.12579	0.000107197	pos
chr8_69884251_69884400	5	exon (NM_026818, exon 5 of 8)	exon	NM_026818	Cilp2	exon (NM_026818, exon 5 of 8)	3067	NM_026818	0.033557	0.573333	0	3.5543	0.112416	-0.000129165	-0.663003	0.509673	hypo	-0.00619086	-1.19002	0.238368	neg	-0.000855826	-4.11129	0.000112672	neg
chr6_64882351_64882500	6	Intergenic	Intergenic	NM_007500	Atoh1	L1Md_A|LINE|L1	153300	NM_007500	0.040268	0.58	2	3.784	0.0679232	8.89e-05	0.595142	0.553815	hyper	-0.00832642	-2.0875	0.0407669	neg	-0.00065596	-4.10996	0.00011319	neg
chr6_97412551_97412700	6	intron (NM_145148, intron 4 of 23)	intron	NM_145148	Frmd4b	L1MC|LINE|L1	46661	NM_001346639	0.040268	0.56	0	3.71371	0.106415	-0.000315679	-1.71106	0.0918388	hypo	-0.00830859	-1.68647	0.0964999	neg	-0.000808542	-4.10152	0.000116516	neg
chr15_83489551_83489700	10	exon (NM_178869, exon 11 of 12)	exon	NM_178869	Ttll1	exon (NM_178869, exon 11 of 12)	21282	NM_178869	0.067114	0.533333	0	4.21152	0.0699943	9.43e-05	0.611836	0.542781	hyper	0.00441133	1.07152	0.287897	pos	0.000675617	4.10131	0.000116598	pos
chr6_3788851_3789000	9	Intergenic	Intergenic	NM_007588	Calcr	IAPEz-int|LTR|ERVK	-24212	NM_007588	0.060403	0.48	0	4.48848	0.0733499	-0.000125892	-0.833458	0.407639	hypo	0.0121319	3.00778	0.00374009	pos	0.000661881	4.10099	0.000116727	pos		CALCR
chr5_135055801_135055950	4	intron (NM_025375, intron 11 of 12)	intron	NM_025375	Bud23	intron (NM_025375, intron 11 of 12)	-8331	NM_025362	0.026846	0.593333	0	3.67017	0.19881	3.1e-06	0.0122203	0.990287	hyper	-0.0159499	-2.35355	0.0216298	neg	-0.00111187	-4.10025	0.000117025	neg
chr1_120332401_120332550	6	Intergenic	Intergenic	NM_207233	C1ql2	MTE2a|LTR|ERVL-MaLR	-8107	NM_207233	0.040268	0.526667	0	3.53621	0.0710053	-0.000191471	-1.25064	0.215549	hypo	-0.00576258	-1.40954	0.163441	neg	-0.000668979	-4.08945	0.000121435	neg
chr8_70387351_70387500	3	intron (NM_001004062, intron 13 of 13)	intron	NM_001004062	Crtc1	intron (NM_001004062, intron 13 of 13)	13877	NM_016685	0.020134	0.573333	3	3.97868	0.10043	-0.000128601	-0.722754	0.472423	hypo	-0.0124676	-2.624	0.0108189	neg	-0.000776926	-4.08648	0.000122675	neg
chr10_40647451_40647600	3	exon (NM_027442, exon 5 of 5)	exon	NM_027442	Ddo	exon (NM_027442, exon 5 of 5)	17514	NM_027442	0.020134	0.546667	0	4.04764	0.0824891	2.11e-05	0.128908	0.897829	hyper	-0.0100091	-2.28565	0.025544	neg	-0.000715264	-4.082	0.000124572	neg
chr11_7869901_7870050	9	Intergenic	Intergenic	NM_008343	Igfbp3	L1Md_A|LINE|L1	-656052	NM_008343	0.060403	0.653333	0	4.42442	0.0495399	-4.08e-05	-0.315359	0.7535	hypo	0.00518695	1.50039	0.138356	pos	0.000564383	4.07996	0.000125443	pos		IGFBP3
chrX_142265851_142266000	6	Intergenic	Intergenic	NR_002883	Gm5643	L1Md_F3|LINE|L1	-31580	NR_002883	0.040268	0.573333	0	3.66157	0.0872427	0.000325446	1.95861	0.0544519	hyper	-0.0103014	-2.32164	0.0233973	neg	-0.000723347	-4.07416	0.000127959	neg
chr6_3789001_3789150	7	Intergenic	Intergenic	NM_007588	Calcr	IAPEz-int|LTR|ERVK	-24362	NM_007588	0.04698	0.513333	0	4.31758	0.051782	-0.000113018	-0.855176	0.395595	hypo	0.00529372	1.50003	0.138447	pos	0.000574526	4.06857	0.000130426	pos		CALCR
chr13_46043401_46043550	6	Intergenic	Intergenic	NM_001199305	Atxn1	Intergenic	-78484	NM_001199305	0.040268	0.5	0	3.75617	0.156917	-0.000538902	-2.48454	0.0155566	hypo	-0.0147298	-2.54311	0.0133764	neg	0.000940631	4.05862	0.000134932	pos
chr5_135440401_135440550	1	intron (NM_146001, intron 9 of 30)	intron	NM_146001	Hip1	RSINE1|SINE|B4	-45929	NM_148932	0.006711	0.42	0	3.62122	0.0962969	0.000287359	1.66882	0.0999628	hyper	-0.0138024	-3.00172	0.0038059	neg	-0.000745776	-4.05337	0.000137369	neg
chr7_137765101_137765250	2	Intergenic	Intergenic	NR_033611	Gm12669	Intergenic	327501	NR_033611	0.013423	0.466667	0	3.77775	0.0833475	-2.04e-05	-0.125038	0.90088	hypo	0.0114973	2.63513	0.010504	pos	0.000707442	4.05218	0.000137929	pos
chr10_123202051_123202200	6	Intergenic	Intergenic	NM_001301628	Usp15	Intergenic	-5106	NM_001301628	0.040268	0.506667	0	3.9083	0.123415	-0.000147935	-0.714873	0.477247	hypo	-0.00265772	-0.48095	0.632167	neg	0.000895996	4.05218	0.000137929	pos
chr5_141793051_141793200	3	intron (NM_177879, intron 5 of 44)	intron	NM_177879	Sdk1	intron (NM_177879, intron 5 of 44)	551591	NM_177879	0.020134	0.44	0	3.5104	0.110945	-0.000187996	-0.988638	0.326506	hypo	0.0115261	2.26988	0.0265384	pos	0.000823195	4.05147	0.000138259	pos
chr18_80383051_80383200	6	Intergenic	Intergenic	NM_001190373	Kcng2	Intergenic	-18871	NM_001190373	0.040268	0.506667	0	3.94139	0.0665885	6.71e-05	0.450085	0.654147	hyper	0.00690762	1.73464	0.0875445	pos	0.000645076	4.04839	0.000139719	pos
chr18_67140451_67140600	7	intron (NM_177137, intron 4 of 11)	intron	NM_177137	Gnal	intron (NM_177137, intron 4 of 11)	6965	NM_010307	0.04698	0.58	0	3.56579	0.0795102	5.19e-05	0.311376	0.756511	hyper	0.00128581	0.288871	0.773599	pos	-0.000720623	-4.046	0.000140863	neg
chr2_113832751_113832900	6	3' UTR (NM_181416, exon 12 of 12)	3' UTR	NM_181416	Arhgap11a	3' UTR (NM_181416, exon 12 of 12)	-3734	NM_009162	0.040268	0.56	1	4.02589	0.0851878	8.7e-06	0.0506932	0.959725	hyper	0.00411236	0.897545	0.372741	pos	0.000741758	4.04592	0.000140899	pos
chr5_113849701_113849850	1	intron (NM_011779, intron 5 of 10)	intron	NM_011779	Coro1c	intron (NM_011779, intron 5 of 10)	-19274	NM_009151	0.006711	0.586667	0	3.83132	0.0604866	5.79e-05	0.404992	0.686813	hyper	-0.00625297	-1.63873	0.106101	neg	-0.000617647	-4.04532	0.000141189	neg
chr1_48741601_48741750	13	Intergenic	Intergenic	NR_151585	C230029F24Rik	IAPEY_LTR|LTR|ERVK	-502941	NR_151585	0.080537	0.52	0	4.28622	0.058145	8.62e-06	0.0618895	0.950841	hyper	0.00705389	1.89741	0.0622173	pos	0.000601488	4.04343	0.0001421	pos
chr6_15684751_15684900	10	Intergenic	Intergenic	NM_175088	Mdfic	L1Md_T|LINE|L1	-35836	NM_175088	0.067114	0.633333	0	4.46874	0.0719557	0.000187721	1.21567	0.228506	hyper	0.00602333	1.46074	0.148905	pos	0.00066672	4.04082	0.000143369	pos
chr13_27367651_27367800	10	Intergenic	Intergenic	NM_010088	Prl8a2	L1Md_Gf|LINE|L1	22052	NM_010088	0.067114	0.686667	0	4.33507	0.0550276	-1.3e-05	-0.0939038	0.925474	hypo	0.00226891	0.61382	0.541476	pos	0.00059682	4.03512	0.000146175	pos
chr18_70627951_70628100	5	Intergenic	Intergenic	NM_010773	Mbd2	MIRb|SINE|MIR	59733	NM_010773	0.033557	0.513333	0	3.70772	0.120751	0.000288128	1.45561	0.150313	hyper	-0.0116794	-2.2096	0.0306618	neg	-0.000852537	-4.03084	0.00014832	neg
chr14_32660101_32660250	4	exon (NM_001195097, exon 4 of 4)	exon	NM_001195097	3425401B19Rik	exon (NM_001195097, exon 4 of 4)	25097	NM_001195097	0.026846	0.54	0	4.26081	0.0826115	5.98e-05	0.352582	0.725543	hyper	0.00333452	0.73633	0.464179	pos	-0.000730108	-4.02918	0.000149161	neg

## Sheet: TableS8
Table S8: Functional enrichment among the differentially methylated regions
Analysis in GREAT version 4.0.4: http://great.stanford.edu/public/html/splash.php
Comparison was against the whole genome background
Age-DMR
# GREAT version 4.0.4	Species assembly: mm10	Association rule: Basal+extension: 5000 bp upstream, 1000 bp downstream, 1000000 bp max extension, curated regulatory domains included
# Ontology	ID	Term Name	Binom Rank	Binom Raw P-Value	Binom FDR Q-Val	Binom Fold Enrichment	Binom Observed Region Hits	Binom Region Set Coverage	Hyper Rank	Hyper FDR Q-Val	Hyper Fold Enrichment	Hyper Observed Gene Hits	Hyper Total Genes	Hyper Gene Set Coverage	Genes
GO Biological Process	GO:0007163	establishment or maintenance of cell polarity	214	0.000723885	0.0442788	2.63861	15	0.0490196	13	0.0498527	4.01803	12	177	0.033241	Actr2,Brsk2,Cyp26b1,Dynlt1b,Dynlt1c,Eya1,Lrrd1,Myo18a,Ptk7,Scrib,Sh3bp1,Wnt5a
GO Biological Process	GO:0030010	establishment of cell polarity	224	0.000849177	0.0496238	2.99178	12	0.0392157	11	0.0354038	5.06546	10	117	0.0277008	Brsk2,Cyp26b1,Dynlt1b,Dynlt1c,Eya1,Myo18a,Ptk7,Scrib,Sh3bp1,Wnt5a
BW0-DMR
# GREAT version 4.0.4	Species assembly: mm10	Association rule: Basal+extension: 5000 bp upstream, 1000 bp downstream, 1000000 bp max extension, curated regulatory domains included
# Ontology	ID	Term Name	Binom Rank	Binom Raw P-Value	Binom FDR Q-Val	Binom Fold Enrichment	Binom Observed Region Hits	Binom Region Set Coverage	Hyper Rank	Hyper FDR Q-Val	Hyper Fold Enrichment	Hyper Observed Gene Hits	Hyper Total Genes	Hyper Gene Set Coverage	Genes
GO Biological Process	GO:0032464	positive regulation of protein homooligomerization	7	3.51677e-09	6.57636e-06	14.4438	10	0.0145138	42	0.0251131	9.725	5	11	0.005	Bbc3,Bcl2l11,Bid,Hrk,Rack1
GO Biological Process	GO:0031032	actomyosin structure organization	11	2.14482e-08	2.55234e-05	4.13548	23	0.0333817	31	0.0179823	3.3085	15	97	0.015	Cdc42bpa,Cdc42bpb,Cul3,Frmd5,Itgb5,Mybpc1,Mybpc3,Neurl2,Pdcd6ip,Pdgfra,Prox1,Sorbs1,Src,Wdr1,Xirp1
GO Biological Process	GO:0035023	regulation of Rho protein signal transduction	44	1.34032e-05	0.00398744	2.67548	25	0.0362845	3	0.000322454	3.76552	22	125	0.022	Adra1a,Akap13,Arhgef10,Arhgef17,Arhgef28,Bcl6,Cul3,Dnmbp,F2r,F2rl2,Farp1,Fgd6,Gpr17,Gpr4,Mcf2l,Nrp1,Obscn,Plekhg5,Prex1,Tiam1,Trio,Vav1
GO Biological Process	GO:0051056	regulation of small GTPase mediated signal transduction	48	1.9212e-05	0.00523928	2.0901	39	0.0566038	2	3.41165e-05	3.08233	34	236	0.034	Adra1a,Akap13,Arfgef2,Arhgap18,Arhgef10,Arhgef17,Arhgef28,Bcl6,Cd2ap,Cdon,Cul3,Cyth1,Dab2ip,Dgki,Dnmbp,F2r,F2rl2,Farp1,Fgd6,Gpr17,Gpr4,Madd,Mcf2l,Nrp1,Obscn,Plekhg5,Prex1,Sipa1l1,Sipa1l3,Src,Ssx2ip,Tiam1,Trio,Vav1
GO Biological Process	GO:0031532	actin cytoskeleton reorganization	52	2.39569e-05	0.00603068	3.32216	17	0.0246734	37	0.0199031	4.12886	11	57	0.011	Antxr1,Cdc42bpa,Cdc42bpb,Cxadr,Kit,Micall2,Nrp1,Pak1,Prkcz,Rap2a,Sipa1l1
GO Biological Process	GO:0046578	regulation of Ras protein signal transduction	80	6.83771e-05	0.0111882	2.11182	33	0.0478955	6	0.00116401	2.86632	28	209	0.028	Adra1a,Akap13,Arfgef2,Arhgef10,Arhgef17,Arhgef28,Bcl6,Cul3,Cyth1,Dab2ip,Dgki,Dnmbp,F2r,F2rl2,Farp1,Fgd6,Gpr17,Gpr4,Madd,Mcf2l,Nrp1,Obscn,Plekhg5,Prex1,Ssx2ip,Tiam1,Trio,Vav1
GO Biological Process	GO:0009311	oligosaccharide metabolic process	102	0.000152287	0.0195434	3.09436	15	0.0217707	37	0.0199031	4.12886	11	57	0.011	6430550D23Rik,B3galt1,Ctbs,Fut8,Gnptab,Man2a2,St3gal5,St6galnac1,St6galnac5,St6galnac6,St8sia6
GO Molecular Function	GO:0004674	protein serine/threonine kinase activity	8	6.01047e-07	0.000310365	2.09229	53	0.0769231	21	0.0375708	1.84195	39	453	0.039	Aatk,Akap13,Akt3,Alpk2,Camk2a,Cdc42bpa,Cdc42bpb,Cit,Dyrk2,Gm10662,Hipk4,Hmga2,Map3k13,Map3k4,Map3k7cl,Mapk13,Mapk4,Mapkapk3,Mark4,Mast4,Mylk,Myo3a,Nrk,Nuak1,Obscn,Pak1,Pak3,Prkab1,Prkca,Prkcz,Prkd1,Rps6ka1,Rps6kc1,Rps6kl1,Stk24,Stk39,Tbk1,Trio,Vprbp
GO Molecular Function	GO:0005089	Rho guanyl-nucleotide exchange factor activity	26	2.95779e-05	0.00469947	3.26573	17	0.0246734	1	0.00565522	4.33682	15	74	0.015	Akap13,Arhgef10,Arhgef17,Arhgef28,Dnmbp,Dock10,Farp1,Fgd6,Mcf2l,Obscn,Plekhg5,Prex1,Tiam1,Trio,Vav1
GO Molecular Function	GO:0005088	Ras guanyl-nucleotide exchange factor activity	46	0.000253182	0.0227368	2.41569	21	0.030479	8	0.0118927	3.05643	18	126	0.018	Akap13,Arhgef10,Arhgef17,Arhgef28,Dennd2a,Dnmbp,Dock10,Farp1,Fgd6,Madd,Mcf2l,Obscn,Plekhg5,Prex1,Rapgef5,Tiam1,Trio,Vav1
LS-DMR
# GREAT version 4.0.4	Species assembly: mm10	Association rule: Basal+extension: 5000 bp upstream, 1000 bp downstream, 1000000 bp max extension, curated regulatory domains included
# Ontology	ID	Term Name	Binom Rank	Binom Raw P-Value	Binom FDR Q-Val	Binom Fold Enrichment	Binom Observed Region Hits	Binom Region Set Coverage	Hyper Rank	Hyper FDR Q-Val	Hyper Fold Enrichment	Hyper Observed Gene Hits	Hyper Total Genes	Hyper Gene Set Coverage	Genes
Mouse Phenotype Single KO	MP:0002083	premature death	32	0.000118354	0.0339157	2.17572	26	0.209677	9	0.00555061	2.79984	24	899	0.117647	Ank3,Armc4,Atp8a2,Atxn1,E2f3,Foxa2,Foxp2,Gbe1,Hip1,Il2rb,Magi2,Musk,Otx2,Prdm2,Prrxl1,Samd4,Slc4a1,Smarcad1,Smg1,Sptb,Tenm3,Tert,Ttn,Wwox
Mouse Phenotype Single KO	MP:0001431	abnormal eating behavior	37	0.000159953	0.0396424	2.63721	18	0.145161	12	0.0103802	3.54017	16	474	0.0784314	Atp8a2,Calca,Crtc1,Dhrs3,Foxa2,Foxp2,Gnal,Gpd2,Igfbp3,Lpar1,Maf,Maf1,Mc4r,Myo7a,Pcca,Scg5
Mouse Phenotype Single KO	MP:0002069	abnormal consumption behavior	39	0.000180561	0.0424551	2.52496	19	0.153226	14	0.013456	3.26541	17	546	0.0833333	Atp8a2,Calca,Crtc1,Dhrs3,Eps8,Foxa2,Foxp2,Gnal,Gpd2,Igfbp3,Lpar1,Maf,Maf1,Mc4r,Myo7a,Pcca,Scg5
Mouse Phenotype	MP:0006086	decreased body mass index	2	2.05725e-06	0.0098491	16.5766	6	0.0483871	22	0.0268321	18.2396	4	23	0.0196078	Gpd2,Lpar1,Mc4r,Samd4
Mouse Phenotype	MP:0000192	abnormal mineral level	20	8.52254e-05	0.0408017	3.01304	16	0.129032	25	0.0275394	3.23031	15	487	0.0735294	Ajap1,Calca,Calcr,Ddhd1,Foxp2,Kcnk1,Meox2,Myo7a,Nr3c2,Rxfp2,Scg5,Slc4a1,Sptb,Steap3,Wwox
Mouse Phenotype	MP:0005636	abnormal mineral homeostasis	24	0.000111308	0.0444074	2.94392	16	0.129032	29	0.0318113	3.14632	15	500	0.0735294	Ajap1,Calca,Calcr,Ddhd1,Foxp2,Kcnk1,Meox2,Myo7a,Nr3c2,Rxfp2,Scg5,Slc4a1,Sptb,Steap3,Wwox
Mouse Phenotype	MP:0006357	abnormal circulating mineral level	28	0.000126268	0.0431793	3.04986	15	0.120968	23	0.0257006	3.45479	14	425	0.0686275	Ajap1,Calca,Calcr,Ddhd1,Foxp2,Kcnk1,Myo7a,Nr3c2,Rxfp2,Scg5,Slc4a1,Sptb,Steap3,Wwox

## Sheet: TableS9
Table S9: DNA methylation and gene expressoin levels of age-DMRs paired to cognate transcripts
	Transcript coordinates				DMR location		DNA methylation logRPKM
CpGBin (Chr_start_end)	Ensembl.ID	Chr	Start	End	Annotation	WithinGeneSymbol	UT1	UT103	UT104	UT109	UT111	UT113	UT120	UT153	UT188	UT201	UT204	UT22	UT223	UT226	UT230	UT235	UT237	UT261	UT274	UT275	UT28	UT291	UT308	UT310	UT317	UT319	UT32	UT320	UT33	UT347	UT380	UT386	UT404	UT414	UT427	UT44	UT480	UT490	UT502	UT505	UT509	UT529	UT548
chr12_111275551_111275700	ENSMUST00000021707	12	111271110	111276426	exon (NM_033603, exon 10 of 12)	Amn	2.34268	2.60214	0.174231	2.83457	2.6997	0.929756	2.28583	1.58069	1.19735	3.69836	0.648896	-0.406458	1.88014	3.55918	2.80498	0.677443	3.57381	3.05225	3.0903	2.96143	3.8286	2.45322	0.8338	2.93944	2.30426	1.97345	0.127532	2.23385	3.60027	2.71852	3.75654	1.36575	1.84762	2.82178	-0.406458	3.24422	3.71382	0.0920088	1.90434	0.980017	1.15876	1.1151	3.41409
chr12_111275401_111275550	ENSMUST00000021707	12	111271110	111276426	exon (NM_033603, exon 9 of 12)	Amn	2.45022	1.97999	0.174231	2.32395	2.39676	1.19437	1.30565	1.90176	-0.406458	3.74783	0.648896	-0.406458	1.99051	3.35976	2.88325	0.234977	3.48079	2.70505	3.22247	3.20098	3.7866	2.77093	0.8338	2.88174	2.69172	2.35524	0.516391	2.63759	3.26904	2.06434	3.59181	2.27959	2.00195	2.88188	-0.406458	3.24422	3.87079	-0.406458	1.58311	1.18713	1.15876	0.761763	3.4567
chr17_36129151_36129300	ENSMUST00000172968	17	36127608	36129425	intron (NM_001177467, intron 1 of 3)	Gm7030	4.32114	4.33996	3.97361	2.42261	3.40575	4.23102	3.71374	4.35837	4.44516	4.30553	4.31264	4.623	2.27851	3.18972	3.33707	3.95782	3.70298	4.20922	4.2889	4.17841	2.86339	4.29587	4.04576	2.99492	4.2199	2.90617	4.14176	4.10096	3.26904	2.71852	3.13351	3.54724	3.15086	4.5797	4.01505	2.92214	4.47054	4.59144	3.75032	3.01124	3.68104	3.27721	3.41409
chr17_36129301_36129450	ENSMUST00000172968	17	36127608	36129425	promoter-TSS (NM_001177467)	Gm7030	3.77699	3.63839	3.28212	1.33706	3.16311	3.70335	2.86412	3.93477	4.1016	3.84195	4.08953	3.86433	1.76062	2.85242	2.72222	3.26681	3.21804	3.76743	3.91202	3.74594	2.1452	3.68891	3.32273	2.62469	3.60492	2.11225	3.53217	3.54737	2.51863	1.94097	2.71986	3.00809	2.49336	4.18573	3.37682	2.18468	3.92909	4.05614	3.53472	2.64051	3.40722	2.56814	2.9605
chr10_7867201_7867350	ENSMUST00000039484	10	7832469	7870397	exon (NM_172785, exon 6 of 6)	Zc3h12d	3.73507	4.28855	0.174231	1.33706	1.26008	4.26019	4.04922	3.57746	0.341845	1.35944	1.25185	1.582	3.85894	1.40964	0.943624	1.51931	1.1645	1.94839	2.39188	1.11195	0.983673	4.13901	2.92735	4.18559	0.922765	0.630054	0.127532	0.0817144	0.551215	1.08791	0.886179	-0.406458	2.68787	1.5159	0.188788	0.18098	1.66334	1.55293	3.28113	3.43337	3.47272	2.78063	4.11849
chr12_111274651_111274800	ENSMUST00000021707	12	111271110	111276426	exon (NM_033603, exon 6 of 12)	Amn	2.89291	2.60214	0.174231	3.09606	2.60561	1.93449	2.18045	2.97034	1.48856	3.22628	1.47934	1.16825	0.70705	3.18972	2.72222	1.51931	3.27456	2.97297	3.28427	2.96143	3.90911	2.97036	2.17742	1.91139	2.77426	2.98054	-0.406458	1.92314	3.26904	2.71852	3.54751	2.27959	2.26848	2.47679	0.60894	3.1853	3.57467	-0.406458	3.1044	0.980017	2.37547	1.1151	3.53832
chr1_166309201_166309350	ENSMUST00000111416	1	166254138	166316823	exon (NM_001164528, exon 9 of 10)	Ildr2	3.29027	-0.406458	1.58391	4.03096	3.79488	1.19437	-0.406458	2.03895	2.55667	0.731322	3.39457	3.48606	0.422017	3.92709	3.39165	3.38819	3.93107	0.715105	0.652193	-0.406458	4.12673	0.515037	1.08747	-0.406458	-0.406458	4.18616	3.20214	-0.406458	4.09626	3.67269	4.16114	2.27959	2.93786	0.0775567	2.20408	2.40725	0.0787469	2.98481	3.43856	2.64051	3.15129	1.1151	2.09397
chr17_35394901_35395050	ENSMUST00000172979	17	35394125	35397588	non-coding (NR_051981, exon 3 of 3)	H2-Q5	3.10523	3.59672	3.82929	2.83457	3.16311	2.19831	3.95651	3.27815	3.46107	2.82666	4.15687	3.5791	3.11376	3.0641	2.80498	4.07092	2.57514	3.33189	3.34354	3.97832	3.39762	3.99386	3.59232	3.37541	4.097	2.98054	4.05642	3.96724	3.26904	2.79177	2.71986	3.1629	3.73897	3.28941	4.20787	2.8481	3.57467	4.1603	3.75032	3.72674	3.40722	3.93935	3.07433
chr1_166309351_166309500	ENSMUST00000111416	1	166254138	166316823	exon (NM_001164528, exon 9 of 10)	Ildr2	3.10523	-0.406458	2.1678	4.0922	3.40575	1.19437	-0.406458	2.57854	2.67726	1.35944	3.8663	3.66651	0.422017	3.81457	3.68178	3.44525	3.82153	0.260674	0.985571	-0.406458	4.05777	0.126645	1.08747	0.0775133	-0.406458	3.87131	3.39986	-0.406458	4.155	3.59296	3.86881	2.63746	2.7761	0.439342	1.78735	2.68755	0.730622	3.2905	3.53472	2.7093	3.30304	1.39871	2.09397
chr10_7867351_7867500	ENSMUST00000039484	10	7832469	7870397	exon (NM_172785, exon 6 of 6)	Zc3h12d	3.97003	4.61503	0.174231	2.10375	0.989097	4.49912	4.52868	4.00345	0.832103	1.79557	1.84868	2.16568	4.36846	2.1887	2.09123	1.51931	0.902875	2.24688	2.86614	1.11195	1.85127	4.41471	3.16634	4.70129	1.18661	0.959175	0.127532	1.36585	0.864527	1.49121	1.55683	-0.406458	3.01241	2.31181	0.188788	1.18345	2.62848	1.95169	3.6679	4.0254	3.98027	2.78063	4.66435
chr1_166309051_166309200	ENSMUST00000111416	1	166254138	166316823	exon (NM_001164528, exon 9 of 10)	Ildr2	3.40164	-0.406458	1.58391	3.9001	3.8369	0.929756	-0.406458	2.16422	2.11929	0.731322	3.21664	4.07067	0.0664496	3.89055	3.5914	3.26681	3.6612	0.715105	0.652193	-0.406458	4.16001	0.820737	1.30313	-0.406458	-0.406458	4.21726	2.54194	0.0817144	4.03502	3.27309	4.00609	1.60063	3.15086	-0.406458	2.31994	1.9214	0.441194	2.35439	3.1044	2.14029	2.93596	1.1151	1.41771
chr16_35660251_35660400	ENSMUST00000120756	16	35541361	35664261	exon (NM_013661, exon 16 of 22)	Sema5b	3.77699	1.11932	1.75348	1.84378	1.26008	3.74521	1.94334	3.74726	2.98825	1.59392	2.93907	3.48606	1.99051	2.60425	1.79986	3.50014	1.57778	2.37577	3.40046	1.39525	0.983673	0.820737	3.1102	1.35548	0.922765	1.45278	3.57372	1.67124	1.34004	1.80605	2.63772	1.60063	1.67477	2.02247	2.70807	1.4062	1.79457	4.59144	4.03968	2.49225	2.50634	2.6783	3.17984
chr1_166308901_166309050	ENSMUST00000111416	1	166254138	166316823	exon (NM_001164528, exon 9 of 10)	Ildr2	3.34703	0.149215	1.58391	3.79353	3.95607	1.19437	0.13484	2.48557	2.55667	1.35944	3.6021	4.22261	0.0664496	3.73436	3.54399	3.26681	3.70298	1.06016	0.652193	-0.406458	3.90911	0.126645	0.525808	0.0775133	-0.406458	4.15439	2.04753	0.445807	4.03502	2.92797	4.07012	1.60063	2.85925	-0.406458	2.31994	1.59911	0.730622	1.83062	3.28113	1.36821	2.50634	0.761763	1.0233
chr14_118551601_118551750	ENSMUST00000166646	14	118482691	118706219	intron (NM_001163676, intron 19 of 29)	Abcc4	3.55406	2.42301	1.90519	1.69382	2.15247	4.44934	1.94334	3.70665	2.55667	2.99999	2.68906	3.10304	2.51847	2.41139	3.09542	1.71763	2.82265	3.56603	3.40046	2.67402	3.21965	1.78773	2.47284	1.79119	1.92519	2.56314	2.16089	2.70635	2.22161	1.6572	2.63772	1.08505	2.59389	2.62482	2.70807	1.4062	3.20164	2.06338	3.86574	2.7093	1.98448	1.39871	3.01854
chr14_118662301_118662450	ENSMUST00000166646	14	118482691	118706219	intron (NM_001033336, intron 3 of 30)	Abcc4	3.6474	4.03141	4.13582	4.38916	4.2639	3.37042	4.07885	3.62182	4.14407	4.20284	4.31264	4.10237	4.44799	4.09708	4.12998	4.30474	3.78309	4.30945	4.34798	4.14055	4.02202	4.11112	4.34231	4.11222	4.36012	4.33533	4.29863	4.15116	4.36864	4.41428	4.00609	4.24647	4.36922	4.34366	4.62323	4.35557	3.42064	4.08289	3.53472	3.69317	3.95757	4.42347	4.06441
chr16_35660401_35660550	ENSMUST00000120756	16	35541361	35664261	intron (NM_013661, intron 16 of 21)	Sema5b	3.81772	2.10413	2.48929	2.32395	2.39676	3.78589	2.06676	4.27748	3.07861	1.59392	3.27842	3.16439	2.72416	2.77434	2.33353	3.70094	2.03577	2.79999	3.55889	2.17191	1.6783	2.45322	3.63273	2.22153	1.92519	1.81987	3.57372	1.80268	1.69708	1.94097	3.19224	2.63746	2.26848	2.22166	3.2656	2.60003	2.55634	4.1603	4.16516	3.06472	2.83995	3.05018	3.53832
chr14_118551751_118551900	ENSMUST00000166646	14	118482691	118706219	intron (NM_001163676, intron 19 of 29)	Abcc4	3.50502	2.32434	2.1678	2.32395	2.15247	4.52338	2.56241	3.53169	2.67726	2.82666	2.86045	3.27976	2.27851	2.41139	2.9575	2.04746	3.15922	3.19884	3.34354	2.77632	3.28144	1.63943	2.17742	2.31168	2.06291	3.24475	2.16089	2.95269	2.42626	1.94097	3.13351	2.13742	2.68787	2.62482	2.31994	1.18345	3.15355	2.59644	4.00653	2.7093	2.37547	1.83905	3.17984
chr4_46620601_46620750	ENSMUST00000084621	4	46604389	46650209	exon (NM_198664, exon 6 of 13)	Tbc1d2	3.50502	2.684	3.48843	3.63795	3.28953	1.78196	3.05509	3.86267	3.46107	3.07943	3.6021	3.38659	2.90414	3.81457	3.5914	3.38819	3.43193	3.2669	3.6556	3.69461	3.15509	3.44265	2.92735	3.49567	2.69172	2.90617	2.266	2.89493	2.83836	3.63337	3.35531	3.43014	3.2154	3.14973	3.08085	3.68798	3.68027	3.24384	3.48744	2.7093	3.37333	2.31886	3.37018
chr19_5716351_5716500	ENSMUST00000075606	19	5707375	5726317	exon (NM_053252, exon 12 of 19)	Ehbp1l1	3.45425	2.97165	3.7107	3.86545	3.16311	4.20125	2.64395	4.33191	4.14407	3.53887	3.94461	4.22261	3.49702	4.19023	3.88567	3.99651	3.99974	3.81367	3.7895	3.40637	3.86941	2.6208	3.55075	3.74253	2.99685	3.79092	3.61409	3.25772	3.83396	3.55138	4.45294	3.85042	3.08329	3.57076	3.52904	3.24422	3.29326	4.2097	3.62486	3.5875	3.93451	3.59066	4.00823
chr12_55465651_55465800	ENSMUST00000021413	12	55489410	55492647	Intergenic	Nfkbia	3.45425	3.5096	3.28212	3.79353	3.6134	1.19437	3.55414	2.27947	3.7631	3.48154	3.6021	3.03897	3.45913	3.18972	3.2213	2.90941	3.09789	3.39409	3.70163	3.52866	3.98535	3.8662	3.4183	3.28927	3.85297	3.66126	3.35291	3.7564	3.60027	3.78458	3.63479	4.06199	3.60084	3.60682	3.48006	3.35529	3.29326	3.2905	3.75032	3.11629	2.83995	3.69918	2.9605
chr19_5716201_5716350	ENSMUST00000075606	19	5707375	5726317	exon (NM_053252, exon 12 of 19)	Ehbp1l1	3.77699	3.09648	3.6689	4.15094	2.94993	4.26019	2.7944	4.38435	4.05784	3.79566	4.08953	4.50938	3.45913	4.33323	3.76682	4.27357	4.12798	3.94412	3.7895	3.52866	3.65272	2.77093	3.71031	4.00822	2.99685	3.79092	4.16912	3.58438	4.03502	3.78458	4.37903	3.70678	3.2154	3.80609	3.98025	3.55467	3.37942	4.10916	3.43856	3.79162	3.8384	3.69918	4.06441
chr4_133256851_133257000	ENSMUST00000105908	4	133253089	133263087	exon (NM_031393, exon 9 of 15)	Sytl1	3.50502	3.09648	3.43955	3.50917	2.78802	3.07456	2.72114	3.66486	3.7631	3.93031	4.12359	4.25117	0.944953	3.73436	3.49498	3.87717	3.96581	4.27681	4.37664	3.88981	3.7866	3.76246	2.86086	1.35548	3.73427	3.56786	3.57372	3.78847	3.83396	3.59296	4.07012	0.736206	2.85925	4.03508	3.08085	0.597253	4.28209	3.85351	3.43856	2.49225	2.78943	3.05018	1.23394
chr4_133257001_133257150	ENSMUST00000105908	4	133253089	133263087	intron (NM_031393, intron 8 of 14)	Sytl1	3.16958	2.60214	3.04129	3.36775	2.39676	3.20027	2.47598	3.48442	3.46107	3.42183	3.64963	3.90084	0.944953	3.81457	3.09542	3.83509	3.52805	4.20922	4.19548	3.64139	3.08751	3.14554	2.64076	0.439274	2.99685	3.41533	3.30438	3.50938	3.46751	2.86147	3.86881	0.275164	2.26848	3.642	2.20408	0.919922	4.01234	3.42205	2.66872	2.03704	2.62632	2.44888	1.23394
chr11_35178151_35178300	ENSMUST00000069837	11	35121223	35708507	intron (NM_011412, intron 3 of 35)	Slit3	2.55029	4.09264	3.7107	3.71784	3.70699	2.78458	3.67546	2.82612	3.86818	3.07943	3.94461	3.38659	4.12402	3.46291	3.28035	3.38819	3.78309	3.45371	3.60805	3.88981	3.65272	3.68891	3.81938	4.1371	3.60492	3.56786	3.96572	3.72359	3.37168	3.85462	3.40581	3.65553	3.60084	3.74268	3.90802	3.77047	3.37942	3.85351	3.58049	3.69317	3.47272	3.75052	3.53832
chr12_117688801_117688950	ENSMUST00000109691	12	117516478	117756978	intron (NM_175930, intron 12 of 27)	Rapgef5	3.16958	1.69418	2.9039	2.32395	1.85821	4.07563	1.80836	3.74726	2.98825	3.53887	3.50206	3.82688	3.88775	2.77434	2.44095	2.98832	2.16098	3.2669	2.9448	2.87184	1.6783	2.45322	1.94042	3.77459	2.41131	1.64797	3.03375	3.06169	3.15853	2.17799	2.2525	2.73942	2.26848	3.45683	3.08085	3.45843	3.68027	3.61771	3.7097	2.77495	2.73708	2.31886	3.85737
chr4_133256701_133256850	ENSMUST00000105908	4	133253089	133263087	intron (NM_031393, intron 9 of 14)	Sytl1	3.60148	3.21137	3.86675	3.67845	3.16311	3.20027	3.11352	3.96952	3.7631	3.93031	4.34187	4.07067	1.48703	3.60501	3.76682	3.87717	3.89548	4.24341	4.48589	3.79551	4.05777	3.76246	3.46381	1.91139	3.96264	3.87131	3.83516	3.62046	4.12593	3.85462	3.79494	1.80257	2.7761	4.08706	3.1451	1.59911	3.95737	3.72352	3.28113	2.77495	3.06897	3.41087	2.1981
chr8_71686201_71686350	ENSMUST00000110013	8	71676295	71688556	intron (NM_001190830, intron 21 of 23)	Jak3	4.07457	2.76146	3.90326	3.67845	3.7516	4.28878	2.06676	4.38435	4.22543	3.59402	4.39861	4.41157	3.45913	3.81457	3.5914	4.1758	3.85898	3.19884	3.7895	3.40637	4.09266	3.03115	3.98462	3.14959	2.60417	3.94745	4.08543	3.11325	3.83396	3.82002	4.1011	3.48988	3.08329	2.88188	3.48006	3.45843	3.33698	4.76669	4.10379	3.21421	3.47272	2.96581	3.68888
chr8_71686351_71686500	ENSMUST00000110013	8	71676295	71688556	intron (NM_001190830, intron 21 of 23)	Jak3	3.40164	2.10413	3.97361	2.90452	3.28953	3.93802	1.49337	4.0366	4.22543	2.62961	4.39861	4.4613	2.72416	3.73436	3.39165	4.1758	3.57381	2.49408	3.55889	2.4447	3.28144	2.26358	3.92078	2.02235	1.60265	3.11869	3.69161	2.32415	3.55736	3.63337	3.50181	3.2345	2.59389	1.91151	3.20661	2.8481	2.88563	4.30368	3.33554	2.64051	2.73708	2.01731	2.9605
chr9_21244651_21244800	ENSMUST00000122088	9	21242911	21248443	exon (NM_053190, exon 3 of 3)	S1pr5	4.23354	3.55382	3.48843	3.36775	3.28953	1.61138	2.86412	3.86267	3.52675	3.69836	4.15687	4.27917	3.76889	4.06465	3.63729	3.32878	4.18806	3.45371	3.70163	3.79551	4.34503	3.72615	3.59232	3.33298	3.06401	3.1831	3.83516	2.95269	4.155	3.41894	4.24675	3.48988	3.39332	3.24434	2.70807	4.1242	3.92909	4.10916	4.64612	3.823	4.38932	3.80009	4.29324
chr8_84716101_84716250	ENSMUST00000099070	8	84708615	84800344	exon (NM_001081981, exon 9 of 11)	Nfix	4.29253	2.97165	3.43955	3.36775	3.6134	4.44934	3.32609	4.30495	4.05784	4.20284	4.22121	4.19348	3.67284	4.30574	3.92321	4.07092	3.57381	4.20922	3.95065	4.32063	4.05777	3.79788	3.92078	3.33298	3.81448	3.61531	3.65337	4.33612	3.86947	3.82002	4.21877	3.6024	4.18811	4.18573	3.87051	3.95815	4.09105	3.91437	4.00653	3.88378	3.81333	3.69918	4.06441
chr6_72627601_72627750	ENSMUST00000114053	6	72627271	72788952	exon (NM_009332, exon 12 of 12)	Tcf7l1	2.96721	3.36818	3.6689	3.99935	4.03037	4.20125	4.48509	3.96952	2.78854	3.35955	3.15209	2.58007	3.42022	3.73436	3.84714	2.90941	3.82153	3.67024	3.6556	4.2153	4.25548	3.96299	2.99091	3.70975	3.96264	3.87131	3.25417	4.04895	4.155	4.43729	3.45461	3.98105	3.55169	4.00836	3.70985	3.1853	3.61073	3.65385	2.66872	3.88378	3.19075	3.34559	3.17984
chr9_21244801_21244950	ENSMUST00000122088	9	21242911	21248443	exon (NM_053190, exon 3 of 3)	S1pr5	4.29253	3.41687	3.48843	3.26513	3.46053	1.19437	2.47598	4.00345	3.52675	3.84195	4.12359	4.33359	3.56994	3.92709	3.49498	3.26681	4.09697	3.39409	3.1579	3.52866	4.22436	3.89919	3.95305	3.33298	2.9264	3.30388	3.86892	3.06169	3.93799	3.05241	4.45294	3.1629	3.33642	3.45683	3.1451	3.95815	4.01234	4.18521	4.58005	3.69317	4.22798	3.69918	4.26954
chr8_71686501_71686650	ENSMUST00000110013	8	71676295	71688556	intron (NM_001190830, intron 21 of 23)	Jak3	3.16958	1.84415	3.53571	2.76105	2.94993	3.56995	1.30565	3.57746	3.81659	1.97246	4.08953	4.07067	2.51847	3.30527	2.88325	3.99651	3.48079	2.49408	2.69467	2.01337	2.94203	2.15851	3.46381	2.12537	1.60265	2.65684	3.39986	1.67124	2.90833	2.79177	3.45461	2.27959	2.26848	1.7913	2.70807	2.30026	2.22516	3.88426	2.97327	2.23665	2.56758	1.39871	2.55258
chr10_80014351_80014500	ENSMUST00000171637	10	79997575	80015553	intron (NM_001347081, intron 43 of 45)	Abca7	3.89588	3.09648	3.62586	3.09606	3.16311	4.66095	3.11352	3.93477	3.91798	3.69836	3.82549	4.13338	3.63935	3.99751	3.5914	3.6533	3.70298	3.71965	4.16295	3.58612	3.90911	3.52949	3.46381	3.95326	3.30519	3.36068	3.57372	3.69003	3.32127	3.82002	4.21877	3.43014	3.27718	3.83678	3.2656	3.35529	3.81004	3.61771	3.33554	3.75954	3.95757	3.34559	3.57746
chr11_35178301_35178450	ENSMUST00000069837	11	35121223	35708507	intron (NM_011412, intron 3 of 35)	Slit3	2.64387	4.12231	3.86675	3.75618	3.8369	3.13879	3.89121	2.97034	4.1016	3.22628	4.22121	3.43718	4.04948	3.64943	3.5914	3.60403	3.70298	3.76743	3.55889	4.02062	3.69874	3.8662	3.85398	4.27794	3.77493	3.79092	3.99659	3.78847	3.46751	3.98527	3.75654	3.75626	3.78223	3.77473	3.98025	4.09248	3.49971	3.88426	3.48744	3.75954	3.68104	3.84802	3.4567
chr16_22277701_22277850	ENSMUST00000023564	16	22246447	22255247	Intergenic	Tra2b	4.26333	3.55382	3.79083	3.55339	3.91743	4.10808	3.82282	4.00345	4.05784	3.88681	3.90599	4.10237	3.45913	3.77502	3.92321	4.36513	4.12798	3.76743	3.8315	3.52866	3.90911	4.02408	3.59232	3.6762	3.51176	3.66126	3.86892	3.81985	3.97106	3.92142	3.50181	3.6024	3.90471	3.95341	3.48006	3.45843	4.09105	3.58064	4.10379	3.85371	3.81333	3.98294	3.75866
chr18_15062251_15062400	ENSMUST00000025992	18	14968684	15151446	exon (NM_001142731, exon 1 of 5)	Kctd1	2.96721	1.97999	2.38988	2.68359	2.27978	4.47444	1.49337	4.70616	2.55667	2.7315	2.93907	2.66742	3.11376	3.0641	2.9575	3.44525	3.15922	2.97297	2.69467	2.77632	2.27238	2.53944	3.1102	2.99492	1.40958	2.35524	2.266	2.56538	2.83836	2.64136	3.67652	2.73942	2.49336	2.75907	1.61658	2.50686	3.37942	2.80365	2.16691	2.41198	1.57131	3.27721	2.90003
chr9_21312151_21312300	ENSMUST00000003397	9	21295456	21312333	exon (NM_009678, exon 1 of 11)	Ap1m2	3.6919	3.09648	2.97423	3.46355	3.34881	4.52338	2.56241	4.24948	3.32001	3.79566	3.69565	3.22323	3.06414	3.64943	3.76682	3.38819	3.38136	3.61908	3.45523	3.40637	2.78022	3.35025	3.50793	3.53363	2.77426	3.36068	2.97295	3.21115	3.68244	3.59296	4.40409	3.3027	3.27718	3.09999	2.79073	2.50686	3.29326	2.92692	2.82902	3.30591	3.81333	3.1299	3.49808
chr9_21244951_21245100	ENSMUST00000122088	9	21242911	21248443	exon (NM_053190, exon 3 of 3)	S1pr5	4.00573	3.31778	3.58149	3.15464	3.16311	1.41789	2.28583	3.66486	3.24395	3.64713	4.15687	4.27917	3.56994	3.92709	3.54399	3.50014	4.12798	3.45371	3.28427	3.27274	4.16001	3.89919	3.92078	3.41662	2.85233	3.46799	3.80059	3.25772	3.83396	2.99153	4.21877	2.73942	3.15086	3.24434	3.1451	3.92251	4.16569	4.18521	4.1949	3.72674	3.78783	3.69918	4.09171
chr8_70084951_70085100	ENSMUST00000007738	8	70083528	70090862	exon (NM_177900, exon 3 of 5)	Hapln4	3.89588	3.31778	3.58149	3.26513	3.28953	3.90147	3.16967	3.48442	4.37557	3.97254	3.7835	4.00512	3.38022	3.99751	3.63729	3.70094	3.74359	3.76743	3.70163	3.3411	3.65272	3.57103	3.85398	3.64186	3.46283	3.41533	3.80059	3.16303	4.12593	3.55138	3.67652	3.54724	3.27718	3.41676	3.20661	3.40778	3.68027	3.88426	3.93785	3.11629	3.65306	3.47332	3.75866
chr11_4734151_4734300	ENSMUST00000009220	11	4704677	4737669	intron (NM_026015, intron 5 of 5)	Zmat5	3.6474	3.41687	3.33653	3.26513	3.66095	4.37129	3.51133	3.86267	3.7631	3.64713	4.15687	3.62347	3.45913	4.27772	4.1928	3.55302	4.03288	3.90193	3.95065	3.79551	3.69874	3.14554	3.95305	3.49567	3.41217	3.41533	3.35291	3.47037	3.83396	3.50857	4.07012	3.3027	3.78223	3.77473	3.0136	3.84849	3.33698	3.33569	3.53472	3.39212	3.37333	3.47332	3.72419
chr8_70084801_70084950	ENSMUST00000007738	8	70083528	70090862	exon (NM_177900, exon 3 of 5)	Hapln4	3.55406	3.03541	3.43955	3.15464	3.16311	4.00847	2.64395	3.38497	4.33948	3.69836	4.01889	3.90084	3.16173	3.69252	3.5914	3.6533	3.78309	3.61908	3.34354	2.56391	3.74334	3.52949	3.85398	3.28927	3.06401	3.1831	3.69161	3.06169	4.00339	3.11082	3.83235	3.54724	2.93786	3.14973	2.94307	3.30083	3.61073	3.94386	3.82828	3.11629	3.68104	3.05018	3.68888
chr9_111001651_111001800	ENSMUST00000197321	9	110989498	111008029	intron (NR_152179, intron 2 of 6)	Gm10030	3.34703	3.03541	3.28212	3.26513	3.56422	4.31681	2.9942	4.00345	3.81659	3.69836	3.27842	3.90084	3.49702	3.77502	4.1928	4.0342	4.24574	3.76743	4.12967	3.20098	3.65272	3.83245	3.63273	3.2442	3.30519	2.98054	2.97295	3.38903	3.37168	3.63337	3.63479	3.2345	3.86503	3.04848	3.48006	3.50735	3.15355	3.09406	2.66872	2.89793	3.53537	3.41087	3.4567
chr9_21245101_21245250	ENSMUST00000122088	9	21242911	21248443	5' UTR (NM_053190, exon 3 of 3)	S1pr5	3.40164	2.60214	3.10537	2.83457	2.78802	0.929756	1.49337	3.27815	2.55667	3.29445	3.82549	3.78842	3.29675	3.46291	3.39165	3.38819	3.99974	3.12741	2.78295	2.67402	3.74334	3.65067	3.27246	3.19767	1.92519	2.90617	3.20214	2.70635	3.46751	2.55983	3.93908	2.83465	3.01241	2.99505	2.42719	3.55467	3.77867	3.61771	3.90224	3.16608	3.59541	3.1299	3.65269
chr18_15062401_15062550	ENSMUST00000025992	18	14968684	15151446	exon (NM_001142731, exon 1 of 5)	Kctd1	2.45022	1.69418	1.90519	2.21805	2.01283	4.52338	0.835896	4.27748	2.67726	2.40133	2.49453	2.66742	2.18875	2.99693	3.09542	3.20207	2.38287	2.88907	2.86614	2.77632	1.85127	2.15851	2.64076	2.75893	0.922765	2.35524	1.47621	2.32415	2.60545	1.94097	3.50181	2.92397	2.26848	2.88188	2.20408	2.05904	2.94334	2.59644	2.16691	1.92581	1.44646	2.56814	1.98174
chr16_34032451_34032600	ENSMUST00000089655	16	34152034	34514086	intron (NM_177357, intron 43 of 59)	Kalrn	3.77699	4.09264	4.33605	4.36455	3.79488	4.00847	3.92423	4.59928	3.64976	4.05346	4.50582	3.82688	4.34787	4.36021	3.92321	3.99651	3.85898	3.98511	4.16295	4.2153	4.22436	3.93144	4.31773	3.86669	4.58258	4.2775	3.39986	4.26951	4.06596	4.1888	4.07012	4.24647	3.98095	3.95341	4.14642	3.95815	4.21338	4.00109	4.07209	4.20286	3.95757	4.10631	3.27815
chr2_165304951_165305100	ENSMUST00000094329	2	165289154	165326479	intron (NM_001302754, intron 7 of 19)	Elmo2	3.81772	2.90493	3.7107	1.84378	3.2277	3.90147	2.86412	4.27748	3.24395	3.53887	3.55295	4.19348	3.56994	4.06465	3.39165	3.83509	3.6612	3.2669	3.34354	3.58612	3.0166	2.97036	3.22038	3.41662	3.5591	2.82775	3.35291	3.81985	3.46751	2.47342	3.79494	3.00809	3.15086	3.67635	3.48006	3.1853	3.92909	3.85351	3.6679	3.55048	2.93596	3.53319	3.88883
chr7_142002001_142002150	ENSMUST00000075528	7	141950085	142002232	exon (NM_001009930, exon 20 of 20)	Brsk2	2.64387	2.60214	3.48843	3.50917	3.34881	3.74521	3.27581	3.33255	3.07861	3.07943	3.44932	2.97193	3.25314	3.41226	3.54399	2.98832	3.32895	3.81367	3.28427	4.06172	3.7866	3.14554	3.16634	3.41662	3.18963	3.66126	3.03375	3.78847	3.32127	3.41894	3.40581	3.36783	3.39332	3.37555	3.0136	2.60003	3.10379	3.58064	3.28113	3.6588	3.22916	3.34559	3.41409
chr9_21244501_21244650	ENSMUST00000122088	9	21242911	21248443	exon (NM_053190, exon 3 of 3)	S1pr5	4.17203	3.55382	3.10537	3.50917	3.09549	1.61138	3.05509	3.89917	3.7631	3.84195	3.98223	3.93644	3.79953	3.89055	3.76682	3.6533	4.12798	3.56603	3.98827	3.84343	4.34503	4.05368	3.59232	3.45669	2.77426	3.56786	3.90192	2.56538	4.155	3.27309	3.86881	3.6024	3.50081	2.88188	2.86891	4.1242	4.14123	4.05614	4.51081	4.12946	4.40618	3.89441	4.44909
chr15_78894901_78895050	ENSMUST00000041587	15	78877189	78894585	TTS (NM_145929)	Gga1	3.40164	3.59672	4.22506	3.59629	3.87772	0.929756	3.4672	3.22162	4.22543	2.99999	4.1894	2.82769	3.42022	3.46291	4.12998	3.60403	3.70298	3.56603	3.87232	4.10167	3.60518	3.25152	3.78393	3.33298	3.5591	4.01978	3.20214	3.69003	3.68244	3.74823	3.54751	4.02209	3.90471	3.45683	4.08223	3.55467	2.40023	3.58064	3.04032	3.21421	3.47272	3.69918	3.37018
chr12_20416351_20416500	ENSMUST00000189625	12	20804380	20815779	Intergenic	1700030C10Rik	3.93344	4.26214	2.38988	3.41644	3.87772	4.04244	3.75102	3.96952	3.96612	4.01356	3.74024	3.48606	3.49702	3.85306	3.99548	3.44525	3.78309	3.61908	3.28427	3.93474	3.50513	4.19322	3.71031	3.74253	2.51096	4.01978	3.61409	3.58438	3.55736	4.04641	4.13143	3.2345	3.90471	4.11237	3.1451	2.92214	3.95737	3.14573	3.75032	3.47347	3.37333	3.75052	3.49808
chr5_145733701_145733850	ENSMUST00000094111	5	145694048	145720136	Intergenic	Cyp3a41a	3.6919	4.12231	3.93886	4.06191	4.43779	3.97368	4.07885	3.53169	4.05784	3.79566	4.01889	3.5791	3.97088	4.06465	3.80754	3.83509	3.89548	3.56603	4.12967	3.88981	4.28595	4.11112	4.43664	4.00822	3.927	4.15439	3.83516	4.2466	4.23887	4.16142	3.24867	4.02209	4.05336	3.98115	4.01505	4.06005	3.29326	3.75713	3.53472	3.823	3.95757	4.25593	3.85737
chr11_51643351_51643500	ENSMUST00000001080	11	51643062	51650842	3' UTR (NM_145974, exon 5 of 5)	N4bp3	2.73175	3.03541	3.82929	3.99935	3.34881	3.20027	3.32609	3.33255	3.58956	3.35955	3.82549	2.82769	3.06414	3.60501	3.49498	3.26681	3.57381	3.19884	3.50799	3.79551	3.90911	3.52949	3.59232	3.60668	3.5591	4.08865	3.69161	3.96724	4.00339	3.85462	3.54751	3.93881	3.39332	3.70989	3.62228	4.18561	3.71382	2.73784	3.16574	3.43337	3.26658	3.69918	3.49808
chr3_127695301_127695450	ENSMUST00000029662	3	127670309	127780527	intron (NM_027808, intron 4 of 13)	Alpk1	3.77699	3.63839	3.04129	3.55339	3.51331	4.42379	2.38403	4.53113	3.58956	3.53887	3.6021	4.00512	3.45913	4.21998	3.72493	3.83509	3.93107	3.90193	3.8315	3.79551	3.8286	4.13901	3.27246	3.14959	4.4126	2.46293	3.35291	3.11325	4.12593	3.221	4.13143	3.43014	3.01241	4.25554	2.52702	4.30111	3.95737	3.46336	3.53472	3.06472	3.33861	3.27721	3.61556
chr3_127695601_127695750	ENSMUST00000198955	3	127670309	127729571	exon (NM_027808, exon 4 of 14)	Alpk1	3.85733	3.21137	3.04129	3.46355	3.51331	4.34431	2.56241	4.35837	3.7631	3.74783	3.69565	4.41157	2.95947	4.21998	3.99548	4.07092	3.61817	4.10151	3.91202	3.88981	3.55602	4.21957	3.32273	3.09985	4.83418	2.74483	3.4894	3.38903	4.23887	3.41894	4.32756	3.2345	3.39332	3.70989	3.08085	4.09248	4.28209	3.46336	3.78983	3.06472	3.65306	3.41087	3.57746
chr5_121984951_121985100	ENSMUST00000168288	5	121860307	121924921	intron (NM_007804, intron 2 of 22)	Cux2	2.73175	3.15507	4.00755	3.63795	3.79488	3.07456	3.55414	3.27815	4.14407	3.29445	4.05464	2.48709	3.49702	3.46291	3.49498	3.13428	3.82153	3.98511	3.91202	3.40637	3.90911	4.02408	4.21501	3.09985	3.77493	4.05463	3.39986	3.30283	3.03885	3.74823	3.59181	3.43014	3.60084	3.14973	3.94459	3.77047	2.62848	3.61771	3.1044	3.51249	3.15129	4.10631	3.12805
chr3_127695751_127695900	ENSMUST00000198955	3	127670309	127729571	intron (NM_027808, intron 3 of 13)	Alpk1	3.45425	2.10413	2.38988	2.51495	2.6997	3.93802	1.49337	3.48442	3.32001	2.99999	3.27842	3.48606	2.27851	3.60501	3.49498	3.70094	3.09789	3.90193	3.55889	2.4447	2.59794	3.1995	2.92735	2.47666	3.96264	2.35524	2.36396	2.48936	3.37168	2.38151	3.83235	2.52775	2.00195	2.39666	2.52702	2.99257	3.33698	2.59644	2.97327	2.23665	2.88875	2.6783	3.07433
chr18_9214801_9214950	ENSMUST00000041080	18	9212855	9216201	exon (NM_008058, exon 1 of 1)	Fzd8	3.03787	2.42301	1.75348	2.51495	2.15247	3.97368	1.80836	4.33191	2.67726	2.7315	2.59507	2.66742	2.18875	3.89055	2.80498	3.38819	2.82265	3.12741	3.55889	2.31475	1.85127	2.6208	2.47284	2.02235	1.92519	2.35524	2.70035	2.56538	2.60545	2.47342	3.50181	2.27959	2.7761	2.75907	2.20408	2.30026	3.61073	2.59644	2.48837	2.14029	2.62632	3.1299	2.83691
chr4_128789851_128790000	ENSMUST00000106072	4	128773087	128806045	exon (NM_001081098, exon 4 of 9)	Zfp362	3.23119	2.83498	3.10537	2.97123	3.46053	4.23102	2.56241	4.069	3.16365	3.22628	4.05464	3.90084	3.11376	3.99751	3.72493	3.60403	3.21804	4.13832	3.34354	3.79551	2.69196	2.77093	3.27246	3.57062	2.9264	2.98054	2.84308	3.21115	3.60027	3.05241	3.45461	2.83465	3.55169	3.49581	3.20661	2.92214	3.64592	3.04047	3.33554	3.16608	2.68276	2.87619	3.07433
chr8_105259501_105259650	ENSMUST00000034359	8	105258285	105264609	exon (NM_001033161, exon 4 of 5)	Tradd	2.96721	2.90493	1.90519	2.76105	2.39676	3.13879	2.38403	3.78677	2.11929	3.15472	3.44932	3.16439	2.90414	3.0641	2.88325	2.98832	3.38136	3.98511	3.45523	3.52866	2.78022	2.53944	2.86086	3.80595	3.12819	2.35524	2.62332	2.70635	2.97507	2.06434	3.50181	2.73942	3.01241	3.45683	2.07808	2.30026	3.05227	2.73784	3.1044	2.7093	2.93596	1.83905	3.91962
chr2_129039451_129039600	ENSMUST00000035812	2	129065941	129096283	Intergenic	Ttl	2.34268	0.149215	1.75348	0.549157	-0.406458	4.10808	0.13484	3.27815	3.16365	0.731322	3.08452	3.90084	1.48703	0.59967	1.62865	2.98832	1.1645	0.260674	0.652193	0.290943	0.650599	0.820737	0.525808	2.22153	0.599624	0.202948	1.92449	0.445807	1.34004	1.08791	1.55683	2.27959	1.84762	0.728348	2.20408	1.4062	0.971575	2.16705	1.39096	0.447294	2.07162	1.1151	3.17984
chr3_127695451_127695600	ENSMUST00000029662	3	127670309	127780527	intron (NM_027808, intron 4 of 13)	Alpk1	4.3492	3.86589	3.43955	3.75618	3.87772	4.57071	2.64395	4.7863	4.1016	3.74783	3.82549	4.57862	3.73758	4.51226	4.1928	3.95782	4.06528	4.10151	3.98827	4.25128	4.22436	4.52449	3.59232	3.37541	4.85329	2.98054	3.86892	3.34658	4.4877	3.59296	4.54595	3.54724	3.64837	4.44674	3.32228	4.60072	4.50927	3.78998	4.03968	3.34966	3.70848	3.59066	4.00823
chr11_95831251_95831400	ENSMUST00000054173	11	95824499	95832140	3' UTR (NM_153104, exon 3 of 3)	Phospho1	3.89588	3.31778	3.79083	2.68359	2.50496	4.20125	2.9942	3.43555	3.81659	3.42183	3.33766	3.93644	3.63935	3.35976	2.44095	3.74706	3.32895	3.33189	3.7895	2.96143	2.86339	3.83245	4.50354	3.86669	3.12819	1.81987	4.14176	3.7564	3.03885	2.92797	3.19224	3.43014	3.73897	4.00836	3.52904	3.81001	3.90023	3.78998	4.28059	3.88378	3.53537	3.84802	3.57746
chr10_80014201_80014350	ENSMUST00000043866	10	79997614	80015568	exon (NM_013850, exon 43 of 46)	Abca7	3.85733	3.26555	3.93886	3.55339	3.09549	4.44934	3.16967	4.16206	4.1016	3.97254	4.1894	4.10237	3.53394	4.09708	4.06429	3.79174	3.57381	3.98511	4.2273	3.64139	3.86941	3.52949	3.67204	3.981	3.51176	3.51879	3.96572	3.7564	3.42039	3.71095	4.27419	3.48988	3.2154	3.98115	3.32228	3.45843	4.11636	3.85351	3.28113	3.823	3.93451	3.80009	3.88883
chr15_53311051_53311200	ENSMUST00000077273	15	53064037	53346159	intron (NM_010162, intron 1 of 10)	Ext1	3.45425	2.60214	3.10537	3.03499	3.02455	3.90147	2.06676	4.53113	3.16365	3.74783	3.33766	3.10304	2.36301	3.51185	3.39165	3.60403	3.52805	3.81367	2.9448	3.69461	3.0166	2.84052	3.59232	3.28927	3.51176	2.82775	2.90948	3.7564	3.32127	2.71852	3.59181	3.70678	2.3853	3.60682	2.86891	3.84849	3.90023	3.04047	3.75032	2.7093	2.98168	3.34559	3.65269
chr3_96883501_96883650	ENSMUST00000029738	3	96868280	96905346	intron (NM_026229, intron 7 of 13)	Gpr89	3.6474	4.09264	3.58149	3.82994	3.7516	2.70196	4.04922	2.97034	3.7631	3.53887	3.90599	3.43718	3.88775	2.77434	3.39165	3.26681	3.52805	3.61908	3.45523	4.14055	3.90911	3.6114	3.81938	3.6762	3.927	3.46799	3.39986	3.69003	3.60027	3.82002	3.24867	4.02209	3.82422	3.642	3.66673	3.77047	3.57467	3.61771	3.78983	3.69317	3.65306	4.06634	3.82521
chr8_71602951_71603100	ENSMUST00000143662	8	71597647	71607936	intron (NM_001166213, intron 8 of 14)	Fam129c	3.03787	2.10413	-0.406458	1.97962	2.60561	3.42295	2.06676	3.03738	1.19735	3.22628	-0.406458	0.585858	2.95947	3.12827	3.28035	1.01558	3.70298	3.33189	3.34354	3.27274	3.21965	3.65067	2.28276	3.80595	2.9264	2.65684	-0.406458	3.16303	3.32127	3.37194	3.30297	3.2345	2.26848	3.19781	0.188788	3.35529	3.57467	0.755838	3.04032	2.41198	2.07162	2.31886	3.37018
chr8_71602801_71602950	ENSMUST00000143662	8	71597647	71607936	exon (NM_001166213, exon 8 of 15)	Fam129c	3.34703	2.684	-0.406458	2.76105	3.2277	3.78589	3.05509	3.89917	0.832103	3.59402	0.648896	0.585858	3.70557	3.64943	3.44424	1.51931	3.93107	4.02496	3.8315	3.46881	3.86941	4.02408	2.99091	4.30013	3.69243	3.24475	0.516391	3.88062	3.72184	3.55138	4.07012	3.1629	2.93786	3.642	-0.406458	3.88598	4.16569	0.999994	2.7511	2.77495	2.68276	2.6783	3.88883
chr18_15062101_15062250	ENSMUST00000025992	18	14968684	15151446	exon (NM_001142731, exon 1 of 5)	Kctd1	3.16958	1.84415	3.04129	3.09606	2.50496	4.26019	2.06676	4.68541	2.89185	3.42183	3.33766	3.16439	3.49702	3.41226	3.33707	3.79174	3.48079	3.2669	3.40046	2.87184	3.0166	2.69782	3.22038	3.57062	2.60417	1.64797	2.45569	3.00822	3.32127	2.92797	4.03846	2.27959	2.68787	2.88188	1.61658	2.68755	3.64592	3.2905	2.38897	3.01124	2.56758	3.47332	3.61556
chr10_80014051_80014200	ENSMUST00000132517	10	79996493	80015572	intron (NM_001347081, intron 42 of 45)	Abca7	3.6919	3.09648	3.82929	3.71784	3.51331	4.49912	2.93063	4.27748	4.1016	4.01356	4.22121	4.07067	3.25314	4.1288	4.12998	3.74706	3.43193	3.90193	4.2273	3.79551	3.39762	3.39719	3.63273	4.1371	3.51176	3.61531	3.86892	3.7564	3.51313	3.63337	4.30113	3.80411	3.27718	3.83678	3.52904	3.24422	4.32615	3.97276	3.6679	3.51249	3.8384	3.59066	4.06441
chr1_151576951_151577100	ENSMUST00000148810	1	151571372	151721939	intron (NM_022018, intron 1 of 13)	Fam129a	3.97003	3.36818	3.7107	3.71784	3.46053	3.97368	3.55414	4.22093	4.30246	3.79566	4.15687	3.53333	3.38022	4.09708	3.92321	3.6533	3.82153	3.85848	4.12967	3.46881	3.45237	3.39719	3.63273	3.53363	3.41217	3.41533	3.4894	3.50938	3.15853	3.46445	3.79494	3.75626	3.60084	3.28941	3.62228	3.35529	3.81004	3.33569	3.82828	3.5875	3.53537	3.41087	3.57746
chr5_121940701_121940850	ENSMUST00000168288	5	121860307	121924921	intron (NM_007804, intron 2 of 22)	Cux2	2.81458	3.31778	3.93886	3.99935	3.6134	4.23102	4.19163	3.78677	3.46107	3.74783	3.6021	2.74978	4.12402	3.24865	3.5914	3.55302	3.74359	3.2669	3.22247	3.84343	3.94773	4.32044	4.07538	3.45669	3.69243	4.01978	3.93417	4.10096	3.64194	4.24204	3.93908	3.75626	3.27718	3.33312	3.62228	3.68798	3.33698	3.97276	2.97327	3.21421	2.83995	4.42347	3.17984
chr1_155232451_155232600	ENSMUST00000195302	1	155158747	155198255	Intergenic	Stx6	2.89291	3.46398	4.07311	3.59629	3.91743	4.31681	3.55414	3.82522	3.86818	3.53887	3.69565	3.27976	3.70557	3.24865	3.44424	3.38819	3.43193	4.06374	3.60805	4.28637	3.86941	3.57103	3.95305	3.6762	3.85297	3.56786	3.86892	3.62046	3.60027	3.82002	3.35531	4.02209	3.50081	3.53377	4.01505	3.60049	3.49971	3.94386	3.58049	3.69317	3.68104	3.64594	3.57746
chr7_141481801_141481950	ENSMUST00000026585	7	141475239	141493427	intron (NM_001252588, intron 1 of 7)	Tspan4	1.96155	1.69418	2.82997	3.09606	2.87125	1.41789	1.80836	3.48442	3.91798	3.35955	3.50206	3.90084	2.44283	3.0641	3.33707	3.91806	4.21719	3.33189	3.7895	2.87184	3.0166	3.57103	3.37131	2.47666	3.06401	2.90617	2.54194	2.32415	3.21484	3.16696	3.71709	2.27959	2.49336	2.88188	2.52702	3.05971	3.71382	3.33569	2.28221	2.83775	2.78943	1.39871	2.90003
chr14_118491451_118491600	ENSMUST00000036554	14	118482691	118706219	intron (NM_001163676, intron 28 of 29)	Abcc4	3.29027	3.99979	3.28212	3.63795	4.06614	3.82545	3.32609	4.24948	3.7631	3.64713	3.69565	3.38659	3.53394	4.15984	4.41985	3.38819	3.74359	3.67024	3.7895	3.12547	3.39762	3.52949	3.27246	3.37541	2.99685	3.70579	3.72886	3.00822	3.86947	3.59296	4.21877	3.6024	3.55169	3.19781	3.1451	3.50735	3.15355	3.37952	3.53472	3.16608	3.59541	3.41087	3.61556
chr13_38184001_38184150	ENSMUST00000127906	13	38151327	38198577	exon (NM_023842, exon 15 of 24)	Dsp	3.50502	3.90054	3.97361	4.20738	3.9937	3.66024	3.78737	3.93477	3.70754	3.64713	4.05464	3.62347	3.38022	3.85306	3.72493	3.70094	3.78309	3.71965	3.8315	4.10167	3.7866	3.6114	3.67204	3.6762	3.96264	4.24769	3.80059	3.72359	4.06596	3.78458	3.83235	3.93881	4.15558	3.83678	4.23765	3.92251	3.49971	3.75713	3.48744	3.99816	3.70848	3.98294	3.41409
chr17_34958101_34958250	ENSMUST00000172753	17	34956435	34959238	exon (NM_010478, exon 1 of 1)	Hspa1b	2.81458	1.11932	4.00755	2.51495	2.01283	3.56995	1.80836	3.16278	3.24395	2.27204	4.01889	3.7083	2.6588	3.35976	3.33707	3.55302	3.32895	3.05225	2.60063	2.67402	3.0166	2.69782	2.99091	1.91139	1.40958	2.46293	3.80059	2.03432	2.68734	2.99153	3.75654	2.73942	1.84762	2.47679	3.32228	3.6449	2.31535	3.88426	3.43856	2.41198	2.37547	2.56814	3.41409
chr4_41520901_41521050	ENSMUST00000108050	4	41517690	41569537	intron (NM_027993, intron 4 of 5)	Fam219a	3.73507	2.684	3.48843	3.50917	3.09549	3.78589	3.55414	4.0366	3.7631	3.53887	3.64963	3.62347	3.9437	3.89055	3.88567	3.83509	3.82153	4.06374	3.70163	2.4447	3.21965	3.48673	4.10441	4.08692	3.06401	4.05463	3.20214	3.06169	3.68244	3.78458	3.67652	2.83465	3.44807	3.28941	2.62038	3.35529	3.87079	3.68911	4.00653	2.89793	3.53537	3.53319	3.94977
chr5_150262501_150262650	ENSMUST00000087204	5	150259766	150497753	intron (NM_172887, intron 1 of 60)	Fry	3.55406	4.28855	3.43955	3.59629	3.87772	3.07456	4.16425	3.82522	4.1016	3.07943	4.05464	2.90161	3.73758	3.64943	3.5914	3.95782	3.96581	3.51096	3.28427	3.88981	3.74334	3.96299	3.95305	3.60668	3.85297	4.15439	3.53217	4.33612	4.00339	3.50857	3.50181	3.93881	4.01761	3.642	4.01505	3.99292	3.24818	4.00109	3.62486	4.15435	4.00262	3.47332	3.37018
chr7_141481951_141482100	ENSMUST00000026585	7	141475239	141493427	intron (NM_001252588, intron 1 of 7)	Tspan4	2.89291	2.32434	3.16672	3.55339	3.28953	1.41789	2.18045	3.89917	3.81659	3.64713	3.27842	4.33359	3.16173	3.41226	3.63729	3.79174	4.24574	3.71965	3.6556	3.04578	3.50513	3.8662	4.01551	3.2442	3.12819	3.24475	3.03375	3.00822	3.83396	3.55138	3.83235	2.83465	2.68787	3.45683	2.79073	3.50735	4.14123	4.10916	2.97327	3.16608	3.50438	2.6783	3.37018
chr5_3845101_3845250	ENSMUST00000044039	5	3845172	3866596	promoter-TSS (NM_172879)	Lrrd1	3.60148	2.684	3.10537	1.69382	3.09549	4.28878	2.28583	4.19179	3.86818	3.64713	3.55295	3.90084	2.84661	3.89055	3.33707	3.99651	3.61817	3.67024	3.55889	3.20098	2.78022	3.30173	2.86086	3.2442	2.85233	2.82775	3.57372	3.00822	3.21484	3.11082	4.1011	3.3027	2.3853	3.14973	2.86891	3.40778	3.74661	3.5426	3.28113	2.77495	3.33861	3.80009	3.94977
chr12_69908101_69908250	ENSMUST00000021466	12	69893104	69964085	intron (NM_178628, intron 2 of 14)	Atl1	3.55406	2.76146	3.97361	3.41644	2.87125	4.68266	2.56241	4.0366	4.05784	3.59402	4.1894	4.16374	3.11376	4.06465	3.88567	3.95782	3.74359	3.61908	3.34354	2.31475	3.45237	3.25152	4.04576	3.77459	2.69172	3.46799	4.11387	3.06169	3.86947	4.13352	4.16114	3.89529	3.08329	3.33312	3.57641	3.84849	3.57467	3.97276	3.82828	2.56828	3.47272	3.93935	3.65269
chr4_119170801_119170950	ENSMUST00000106355	4	119169512	119174195	exon (NM_183140, exon 2 of 2)	Zfp691	4.37672	3.96746	4.0407	4.26169	4.23276	4.47444	3.92423	3.96952	3.70754	4.05346	4.37052	3.66651	3.88775	4.21998	4.12998	3.79174	3.82153	4.10151	4.0956	4.17841	4.19254	4.32044	4.56748	4.30013	4.03138	4.41794	3.83516	4.35766	4.44125	4.21566	3.79494	4.3468	4.28151	4.52421	4.01505	3.99292	3.77867	3.97276	4.28059	4.27271	3.78783	4.21995	3.75866
chr1_34307251_34307400	ENSMUST00000115104	1	34011824	34308650	intron (NM_001276764, intron 102 of 102)	Dst	2.64387	3.67888	3.62586	3.71784	3.87772	4.00847	3.63615	2.82612	2.89185	3.64713	3.64963	3.16439	3.67284	2.51104	3.63729	2.73731	3.99974	3.76743	3.22247	3.04578	3.90911	3.1995	3.50793	3.14959	4.06456	3.66126	3.03375	3.58438	3.68244	3.41894	3.67652	3.75626	3.90471	3.642	3.37682	3.92251	3.37942	3.33569	2.58136	3.75954	2.88875	2.87619	2.90003
chr14_118491301_118491450	ENSMUST00000166646	14	118482691	118706219	intron (NM_001163676, intron 28 of 29)	Abcc4	3.73507	3.96746	3.48843	3.59629	3.95607	4.17086	3.11352	4.50768	4.14407	4.09228	3.64963	3.5791	3.42022	4.1288	4.52125	3.38819	3.99974	3.76743	3.8315	3.58612	3.45237	3.48673	3.46381	3.70975	3.30519	3.61531	3.76517	3.25772	4.03502	3.78458	4.19024	3.54724	3.50081	3.45683	3.52904	3.84849	3.61073	3.58064	3.75032	3.06472	3.70848	3.69918	3.97929
chr8_71685151_71685300	ENSMUST00000051995	8	71676295	71690575	exon (NM_010589, exon 18 of 25)	Jak3	4.14027	3.5096	3.90326	4.26169	4.56823	4.63892	3.51133	4.30495	3.96612	4.01356	4.78659	4.78801	4.32699	4.488	3.76682	4.42309	4.89495	3.94412	4.0607	3.88981	4.8522	4.39171	4.45928	3.70975	4.12872	4.3067	4.02681	4.15116	4.67999	4.58884	4.52325	3.54724	3.86503	4.00836	3.75172	4.48335	4.34768	4.64628	4.38747	4.07837	4.0463	3.84802	3.82521
chr5_121875001_121875150	ENSMUST00000111752	5	121856365	122049851	intron (NM_007804, intron 15 of 22)	Cux2	3.60148	3.90054	3.7107	4.0922	3.95607	3.47363	3.75102	3.57746	3.91798	3.35955	4.34187	3.74892	3.82954	4.06465	3.84714	3.55302	3.78309	4.02496	3.60805	3.97832	4.02202	4.27089	4.24139	3.70975	3.69243	4.18616	3.69161	3.78847	4.06596	4.10506	3.63479	3.36783	3.44807	4.03508	4.37794	3.95815	3.20164	3.97276	3.33554	3.79162	3.76186	3.75052	3.82521
chr12_69907951_69908100	ENSMUST00000021466	12	69893104	69964085	intron (NM_178628, intron 2 of 14)	Atl1	3.6474	3.21137	3.86675	3.41644	3.51331	4.59381	2.56241	3.93477	4.1016	3.48154	4.22121	4.41157	3.29675	3.99751	3.92321	4.10674	3.32895	3.51096	4.02494	2.87184	3.90911	3.39719	4.10441	3.80595	3.51176	4.01978	4.14176	3.30283	3.76019	4.16142	4.00609	3.70678	3.50081	3.53377	3.42936	3.81001	3.64592	4.00109	3.53472	3.06472	3.70848	4.10631	3.68888
chr8_105259351_105259500	ENSMUST00000034359	8	105258285	105264609	intron (NM_001033161, intron 4 of 4)	Tradd	3.77699	3.93439	2.66966	3.59629	3.40575	4.07563	3.4672	4.24948	3.16365	3.74783	4.01889	3.97119	3.76889	4.15984	3.99548	3.99651	3.82153	4.17421	4.16295	4.02062	3.65272	3.57103	3.55075	4.16154	3.5591	3.41533	3.57372	3.85055	4.03502	3.55138	4.30113	3.6024	3.78223	4.00836	3.57641	3.60049	4.14123	3.91437	3.6679	3.85371	3.93451	3.59066	4.36211
chr13_8687551_8687700	ENSMUST00000123187	13	8202921	8758872	intron (NR_110345, intron 4 of 10)	Adarb2	3.81772	3.26555	3.33653	3.15464	3.40575	3.47363	3.37468	3.43555	3.91798	3.88681	3.21664	3.48606	3.29675	3.69252	3.33707	3.44525	3.21804	3.39409	3.70163	3.74594	3.39762	3.39719	3.22038	2.69337	3.30519	3.24475	3.03375	3.34658	3.46751	3.50857	3.07229	2.73942	3.2154	3.14973	3.42936	3.50735	3.71382	2.98481	3.62486	3.30591	3.76186	3.1299	3.41409
chr3_82876351_82876500	ENSMUST00000182637	3	82837814	82866647	promoter-TSS (NM_001277170)	Rbm46	3.23119	2.90493	3.22557	2.42261	2.78802	4.13981	1.30565	3.57746	3.7631	2.82666	3.8663	3.66651	3.88775	3.30527	3.09542	3.95782	2.96682	2.70505	2.86614	2.01337	2.78022	2.69782	2.86086	3.09985	1.77292	2.82775	3.72886	1.92314	2.90833	2.99153	3.90438	3.6024	2.59389	2.69351	2.70807	3.50735	2.88563	3.72352	3.43856	3.26079	3.02599	3.47332	3.82521
chr8_71685001_71685150	ENSMUST00000051995	8	71676295	71690575	intron (NM_001190830, intron 17 of 23)	Jak3	4.07457	3.63839	3.43955	4.0922	4.29437	4.61654	3.42168	4.16206	3.81659	3.74783	4.5813	4.5559	4.36846	4.51226	3.88567	4.30474	4.45585	3.90193	4.31874	3.79551	4.72454	3.99386	4.24139	3.49567	3.927	4.18616	3.83516	3.7564	4.23887	4.41428	4.54595	3.3027	3.73897	3.49581	3.57641	4.3286	4.21338	4.1603	4.07209	3.97041	4.00262	3.89441	3.97929
chr17_35425801_35425950	ENSMUST00000113879	17	35424876	35428361	intron (NM_207648, intron 3 of 4)	H2-Q6	3.50502	4.48404	4.07311	3.63795	3.28953	2.31409	4.27078	4.33191	3.58956	3.53887	4.65302	3.33417	3.33909	3.18972	3.02811	3.95782	3.43193	4.10151	4.45934	4.14055	3.45237	4.32044	3.59232	3.49567	3.96264	3.70579	4.11387	4.26951	3.15853	3.59296	3.50181	3.48988	4.36922	3.86683	4.20787	3.6449	3.42064	4.69912	4.03968	3.85371	3.81333	4.06634	3.68888
chr5_151108501_151108650	ENSMUST00000202111	5	151039642	151127543	intron (NR_153382, intron 1 of 13)	Stard13	3.03787	3.55382	3.58149	3.71784	3.34881	4.13981	3.75102	2.97034	3.52675	3.22628	3.39457	3.10304	3.20816	3.41226	3.84714	3.44525	3.52805	3.19884	3.22247	3.40637	3.50513	3.44265	3.71031	3.37541	3.81448	3.79092	3.57372	3.7564	3.51313	4.01616	2.79757	3.48988	3.55169	3.37555	3.48006	3.12387	2.62848	3.04047	2.66872	3.823	3.06897	3.1299	3.07433
chrX_109284151_109284300	ENSMUST00000060013	X	109196757	109200439	Intergenic	Gm6377	3.93344	3.26555	2.82997	3.03499	3.28953	3.3159	2.9942	3.70665	3.70754	3.22628	2.7773	3.53333	3.06414	3.55918	3.99548	4.20913	3.70298	3.85848	3.70163	2.56391	3.15509	3.08948	3.27246	3.19767	2.41131	2.98054	3.35291	3.34658	2.83836	3.46445	3.40581	3.3027	2.93786	3.19781	3.57641	3.40778	2.69719	3.09406	3.33554	3.43337	3.73542	3.05018	3.49808
chr7_44839651_44839800	ENSMUST00000118125	7	44816369	44840804	exon (NM_010215, exon 8 of 8)	Il4i1	3.60148	1.84415	3.04129	3.09606	3.34881	1.19437	1.30565	3.22162	3.39227	2.27204	3.90599	3.97119	2.44283	4.27772	2.9575	3.70094	3.61817	3.2669	3.60805	2.77632	3.3407	1.78773	2.06378	2.62469	2.18863	2.90617	3.61409	2.77199	3.55736	3.32336	4.27419	2.52775	2.7761	2.5527	2.86891	1.76924	3.15355	3.50352	3.04032	2.23665	2.78943	2.44888	3.53832
chr3_55117651_55117800	ENSMUST00000107971	3	55112128	55137311	exon (NM_144895, exon 2 of 9)	Spg20	3.6919	3.59672	3.33653	4.0922	3.79488	3.82545	4.01898	4.19179	3.07861	3.97254	3.69565	3.33417	4.0996	3.46291	3.99548	3.87717	3.61817	3.61908	3.60805	4.3541	4.12673	3.8662	3.67204	3.95326	3.927	4.12189	3.65337	4.35766	4.09626	4.01616	3.67652	3.89529	4.12231	3.92512	3.79241	4.02688	3.87079	4.00109	3.86574	4.10414	3.70848	3.64594	3.85737
chr3_96464401_96464550	ENSMUST00000093126	3	96433787	96452306	Intergenic	BC107364	4.29253	4.06235	4.00755	3.50917	3.95607	4.17086	3.63615	4.30495	3.91798	3.97254	3.8663	4.27917	3.99756	4.30574	4.0303	4.07092	3.93107	3.76743	4.0956	4.17841	4.12673	3.8662	4.01551	3.981	3.41217	4.18616	4.19597	3.47037	4.09626	4.16142	4.03846	4.17548	3.69438	4.03508	4.04903	3.88598	3.74661	3.75713	4.16516	3.72674	3.86303	3.69918	4.17062
chr12_8588701_8588850	ENSMUST00000036938	12	8528482	8599066	intron (NM_177802, intron 1 of 6)	Slc7a15	4.07457	3.90054	4.16618	4.2881	4.2639	4.17086	4.48509	4.19179	4.14407	3.84195	3.7835	3.82688	4.55963	3.99751	4.16173	3.91806	3.89548	4.13832	4.02494	4.2153	4.48292	3.99386	4.26729	4.46636	3.77493	4.41794	4.24821	4.10096	4.12593	3.9537	4.27419	4.17548	3.94333	4.34366	4.14642	4.06005	3.64592	3.88426	4.03968	4.57874	3.8384	4.21995	4.06441
chr17_46629301_46629450	ENSMUST00000044442	17	46564450	46629504	5' UTR (NM_175168, exon 1 of 20)	Ptk7	4.00573	2.684	3.28212	2.90452	1.685	1.93449	1.08981	2.74822	2.67726	3.59402	4.37052	3.90084	3.06414	3.64943	3.72493	3.50014	3.61817	3.12741	3.70163	3.04578	3.3407	3.48673	3.37131	3.74253	2.41131	2.56314	3.69161	2.89493	3.76019	3.16696	4.03846	2.27959	3.50081	3.53377	3.08085	4.24452	4.14123	3.97276	3.93785	3.39212	3.93451	3.59066	4.09171
chr5_151108651_151108800	ENSMUST00000062015	5	151037627	151190194	intron (NR_153382, intron 1 of 13)	Stard13	3.45425	3.86589	3.97361	4.06191	3.70699	4.28878	4.04922	3.27815	3.58956	3.48154	3.74024	3.48606	3.63935	3.35976	3.9598	3.6533	3.82153	3.56603	3.28427	3.79551	3.90911	3.89919	4.10441	3.53363	4.097	3.98407	3.57372	4.07519	3.97106	3.9537	3.67652	3.48988	4.01761	3.67635	3.75172	3.72982	2.69719	3.42205	3.1044	4.05213	3.53537	3.53319	3.53832
chr5_4756501_4756650	ENSMUST00000054294	5	4753838	4758035	exon (NM_021457, exon 1 of 1)	Fzd1	3.45425	2.90493	2.75204	3.21094	3.6134	4.07563	2.47598	3.74726	3.7631	3.42183	3.55295	3.78842	2.18875	3.69252	2.88325	3.6533	3.38136	3.12741	4.31874	3.46881	4.02202	3.96299	3.37131	3.28927	3.12819	2.82775	3.03375	3.25772	3.55736	3.67269	3.79494	2.73942	3.2154	2.88188	2.52702	3.60049	3.68027	3.33569	3.75032	2.32698	3.50438	2.31886	3.94977
chr7_82870051_82870200	ENSMUST00000082237	7	82867332	82871563	exon (NM_175366, exon 2 of 2)	Mex3b	3.55406	2.60214	2.75204	2.76105	3.16311	4.31681	2.7944	3.70665	2.78854	2.91593	3.08452	2.90161	3.20816	3.64943	3.2213	3.38819	3.32895	2.97297	3.0903	2.87184	3.21965	2.36151	2.55924	3.41662	3.24857	2.56314	2.97295	2.70635	3.21484	3.16696	3.13351	3.08757	2.49336	2.93958	2.42719	3.1853	3.81004	3.33569	3.48744	3.69317	2.88875	3.05018	3.65269
chr18_15061951_15062100	ENSMUST00000025992	18	14968684	15151446	exon (NM_001142731, exon 1 of 5)	Kctd1	3.10523	2.21844	3.38896	3.21094	2.87125	4.17086	2.47598	4.55421	3.16365	3.35955	3.44932	3.27976	3.70557	3.41226	3.54399	3.95782	3.78309	3.39409	3.91202	3.04578	3.3407	2.6208	3.37131	4.03493	3.06401	2.46293	2.54194	3.00822	3.60027	2.92797	4.00609	3.00809	3.27718	2.88188	2.62038	3.05971	3.71382	3.46336	3.38797	3.69317	3.26658	3.41087	3.97929
chr1_189250051_189250200	ENSMUST00000192723	1	189209789	189343707	intron (NM_001357119, intron 4 of 5)	Kcnk2	4.55594	4.09264	4.10481	4.06191	4.13511	4.23102	4.50705	4.48385	4.01271	3.93031	3.74024	3.90084	4.04948	3.81457	4.36635	3.91806	3.89548	4.13832	3.6556	4.80501	4.48292	3.6114	4.10441	4.63299	4.58258	4.49608	4.62929	4.55702	4.12593	4.31839	4.19024	4.24647	4.18811	4.11237	4.20787	4.5076	4.3689	4.25745	4.25259	4.70201	4.22798	4.42347	4.09171
chr2_85958251_85958400	ENSMUST00000080698	2	85951064	85952039	Intergenic	Olfr1028	2.96721	3.59672	3.22557	3.63795	3.6134	1.41789	3.78737	3.82522	3.16365	3.69836	3.44932	2.90161	3.49702	3.24865	3.15973	3.55302	2.82265	3.45371	3.1579	3.69461	3.60518	2.77093	3.05179	3.19767	3.73427	3.83168	3.57372	3.25772	2.90833	3.67269	3.40581	3.2345	3.60084	3.45683	3.66673	2.60003	3.29326	3.8221	2.90294	3.75954	3.40722	3.80009	3.01854
chr2_13011301_13011450	ENSMUST00000061545	2	13003456	13011806	promoter-TSS (NM_153155)	C1ql3	3.93344	2.83498	2.5823	3.31735	2.87125	1.61138	2.06676	2.82612	3.52675	2.99999	4.25233	3.53333	2.6588	3.60501	3.44424	3.87717	3.43193	3.39409	3.22247	3.12547	3.60518	2.04518	2.28276	2.47666	1.18661	2.56314	3.61409	2.32415	3.76019	2.99153	4.03846	2.27959	3.33642	3.14973	2.70807	3.35529	3.81004	4.00109	3.9726	2.23665	3.33861	1.83905	3.07433
chr1_89581501_89581650	ENSMUST00000027521	1	89454805	89897617	intron (NM_001037136, intron 1 of 16)	Agap1	4.04056	2.83498	3.6689	3.26513	3.02455	3.78589	2.7944	3.38497	3.46107	3.15472	4.5813	3.74892	3.06414	4.19023	3.63729	3.50014	3.85898	3.71965	3.8315	3.40637	3.74334	4.58657	3.81938	3.77459	3.24857	3.30388	3.83516	3.54737	3.51313	3.41894	4.47676	3.70678	3.39332	2.99505	3.37682	3.84849	4.14123	3.46336	4.38747	3.69317	4.00262	3.80009	3.88883
chr17_46629001_46629150	ENSMUST00000044442	17	46564450	46629504	intron (NM_175168, intron 1 of 19)	Ptk7	3.73507	2.76146	3.93886	2.97123	2.50496	2.19831	1.08981	3.48442	3.7631	3.84195	4.42617	4.07067	3.20816	3.77502	3.9598	3.70094	4.27374	3.39409	3.1579	3.46881	3.55602	3.65067	3.85398	3.83664	2.18863	1.97345	4.05642	3.38903	3.79754	3.221	3.97298	3.08757	3.44807	3.89627	3.42936	4.1242	3.95737	3.85351	4.28059	3.11629	4.00262	3.47332	4.19599
chr2_118880551_118880700	ENSMUST00000028807	2	118861953	118882909	3' UTR (NM_019826, exon 12 of 12)	Ivd	3.60148	3.59672	3.97361	4.0922	4.29437	4.26019	3.98808	3.74726	3.52675	3.69836	3.94461	3.86433	4.42851	4.19023	3.84714	3.50014	3.6612	4.20922	4.0956	4.25128	4.25548	4.11112	4.24139	4.16154	4.48791	4.4705	3.57372	3.99499	4.26577	4.31839	4.21877	3.85042	4.21992	4.42671	4.20787	4.30111	3.81004	3.94386	3.86574	3.91324	4.24682	3.89441	3.85737
chr4_6159301_6159450	ENSMUST00000029907	4	6191097	6221688	Intergenic	Ubxn2b	3.6919	3.46398	3.28212	3.99935	3.28953	4.04244	2.7944	4.19179	3.70754	3.74783	3.55295	3.78842	3.70557	3.69252	4.06429	3.83509	3.48079	3.81367	3.70163	3.12547	3.7866	3.1995	2.99091	3.04834	3.18963	3.24475	3.25417	2.63759	3.68244	3.82002	4.19024	3.08757	3.90471	3.77473	3.66673	3.77047	4.03906	3.2905	3.28113	3.39212	3.50438	3.34559	2.90003
chr7_82869901_82870050	ENSMUST00000082237	7	82867332	82871563	exon (NM_175366, exon 2 of 2)	Mex3b	3.50502	3.15507	2.5823	2.32395	2.78802	4.28878	2.7944	3.70665	2.89185	2.91593	3.33766	3.03897	3.16173	3.46291	3.15973	3.74706	3.15922	2.97297	3.28427	3.58612	3.3407	2.6208	2.55924	3.19767	2.85233	2.74483	3.20214	2.95269	3.37168	2.99153	3.30297	2.83465	3.15086	3.19781	2.70807	3.1853	4.01234	3.42205	3.38797	3.72674	3.15129	3.1299	3.53832
chr4_137752501_137752650	ENSMUST00000030551	4	137741732	137796384	exon (NM_007431, exon 6 of 12)	Alpl	3.55406	3.5096	4.0407	3.82994	4.03037	3.78589	4.2185	3.38497	3.39227	3.35955	4.2828	3.78842	3.85894	3.35976	3.76682	3.50014	3.6612	3.61908	3.50799	4.17841	4.12673	3.39719	3.85398	3.64186	4.27763	3.74898	3.90192	4.12627	3.79754	3.92142	3.59181	3.6024	3.60084	3.98115	3.87051	4.09248	4.11636	4.10916	3.82828	4.0254	3.95757	3.89441	3.94977
chr7_97325701_97325850	ENSMUST00000139582	7	97309379	97332020	exon (NM_001177412, exon 1 of 10)	Usp35	3.93344	3.59672	3.82929	3.36775	3.8369	3.86396	3.67546	3.53169	3.52675	3.22628	3.69565	3.7083	2.72416	3.99751	3.99548	3.79174	4.21719	3.05225	3.8315	2.17191	3.55602	3.96299	3.22038	3.2442	3.41217	3.46799	3.80059	3.06169	3.64194	4.13352	4.37903	2.92397	2.7761	2.69351	3.42936	2.77006	4.23665	3.94386	3.43856	3.34966	3.30304	3.27721	3.79232
chr7_97325851_97326000	ENSMUST00000139582	7	97309379	97332020	promoter-TSS (NM_001177412)	Usp35	3.81772	3.63839	4.00755	3.50917	3.66095	3.97368	3.63615	3.78677	3.39227	2.7315	3.6021	3.7083	2.84661	3.85306	4.0303	3.95782	4.30121	2.97297	3.8315	2.77632	3.74334	3.72615	3.32273	3.28927	3.18963	3.41533	3.72886	3.25772	3.83396	4.07603	4.32756	2.73942	2.68787	2.69351	3.32228	3.12387	4.18973	3.78998	3.48744	3.55048	3.33861	3.20543	3.61556
chr12_8588551_8588700	ENSMUST00000036938	12	8528482	8599066	intron (NM_177802, intron 1 of 6)	Slc7a15	4.23354	4.69618	4.30909	4.50627	4.56823	4.82609	4.83682	4.55421	4.37557	4.30553	4.37052	4.33359	5.00313	4.21998	4.1928	4.14168	3.99974	4.30945	4.2889	4.62479	4.81088	4.50319	4.66812	4.93197	4.19014	4.68587	4.70602	4.51929	4.6187	4.29338	4.56829	4.61168	4.42487	4.59774	4.35095	4.40805	3.98512	4.60995	4.25259	4.94955	4.35499	4.83373	4.83556
chr10_80002801_80002950	ENSMUST00000132517	10	79996493	80015572	exon (NM_013850, exon 14 of 46)	Abca7	4.32114	3.75662	3.79083	4.23479	3.8369	4.47444	3.27581	4.53113	3.70754	3.84195	4.01889	4.00512	4.04948	4.38669	4.28218	3.95782	3.96581	4.17421	4.19548	3.97832	4.05777	4.24546	4.07538	4.06116	3.85297	3.87131	4.24821	3.96724	4.06596	4.1888	4.54595	3.43014	3.78223	4.00836	3.57641	4.3286	4.3689	4.51491	4.48697	4.31746	4.16992	4.21995	4.38435
chr5_34327051_34327200	ENSMUST00000182709	5	34336288	34353439	Intergenic	Rnf4	3.6919	3.26555	3.86675	3.36775	2.78802	4.49912	3.22372	4.38435	3.64976	3.74783	4.53142	3.62347	3.29675	4.03147	4.0303	3.32878	3.96581	3.33189	4.19548	3.64139	3.7866	4.05368	3.55075	3.70975	3.35967	3.24475	3.53217	3.62046	4.03502	4.1888	3.75654	3.80411	3.86503	3.49581	3.66673	3.6449	3.90023	3.94386	3.53472	3.34966	3.47272	3.41087	3.72419
chr4_146932801_146932950	ENSMUST00000075775	4	147021849	147060794	Intergenic	Rex2	4.14027	4.65618	2.66966	4.89789	4.49139	4.17086	4.46279	4.7863	2.78854	2.82666	2.26962	2.97193	1.88014	5.08123	4.82873	3.13428	4.89495	2.97297	3.01938	2.4447	4.70212	4.99023	4.10441	2.39653	1.60265	4.05463	1.6416	1.92314	4.98533	4.56814	5.16012	2.52775	3.64837	2.75907	1.61658	2.18468	2.48039	2.66887	4.1949	3.51249	3.8384	4.06634	2.3862
chr5_150262351_150262500	ENSMUST00000087204	5	150259766	150497753	intron (NM_172887, intron 1 of 60)	Fry	3.6474	4.28855	3.58149	3.82994	4.20094	3.37042	4.29622	3.93477	4.18532	3.42183	4.39861	2.90161	3.9437	3.81457	3.92321	4.1758	4.03288	3.71965	3.60805	4.06172	3.74334	4.02408	4.24139	3.64186	3.96264	4.24769	3.53217	4.35766	4.09626	3.88841	3.71709	4.13864	4.12231	3.70989	4.11468	4.02688	3.29326	4.00109	3.6679	4.22652	4.0463	3.53319	3.41409
chr10_7733551_7733700	ENSMUST00000019929	10	7725999	7763149	intron (NM_011835, intron 1 of 10)	Katna1	3.34703	4.15138	3.58149	3.59629	3.40575	3.86396	4.01898	3.43555	3.39227	2.91593	3.6021	3.03897	3.85894	2.92648	3.28035	3.13428	3.48079	3.39409	3.60805	3.97832	3.39762	3.93144	3.67204	4.16154	3.89046	3.61531	3.09209	3.69003	3.76019	3.16696	3.24867	3.48988	4.21992	3.41676	3.83199	3.12387	3.05227	3.04047	3.78983	3.97041	3.59541	4.21995	3.88883
chr17_46629151_46629300	ENSMUST00000044442	17	46564450	46629504	intron (NM_175168, intron 1 of 19)	Ptk7	3.97003	2.684	3.97361	2.83457	2.27978	2.07242	1.30565	3.48442	3.07861	3.84195	4.34187	3.90084	3.42022	3.77502	3.9598	3.79174	4.27374	3.33189	3.50799	3.20098	3.50513	3.72615	3.74759	3.89613	2.60417	2.35524	4.11387	3.16303	3.90414	2.92797	4.1011	3.00809	3.33642	3.80609	2.52702	4.24452	4.03906	4.02887	4.10379	3.34966	3.76186	3.47332	4.03659
chr2_13011151_13011300	ENSMUST00000061545	2	13003456	13011806	promoter-TSS (NM_153155)	C1ql3	3.45425	2.76146	3.16672	3.15464	2.78802	1.19437	0.13484	2.82612	3.39227	2.7315	4.31264	3.53333	3.11376	3.69252	3.15973	3.87717	3.52805	3.33189	3.40046	3.40637	3.98535	2.04518	1.80552	1.79119	0.922765	2.90617	3.76517	2.40912	4.06596	3.32336	4.24675	1.97969	3.15086	3.28941	2.70807	3.45843	4.01234	4.28075	4.22403	2.14029	3.44034	0.761763	2.90003
chr6_51613801_51613950	ENSMUST00000179365	6	51544522	51590670	Intergenic	Snx10	3.60148	3.46398	3.79083	4.23479	4.06614	4.10808	4.10788	4.22093	3.46107	4.01356	3.82549	3.10304	3.99756	3.92709	4.28218	3.26681	3.85898	4.10151	4.25843	4.10167	3.98535	3.96299	3.78393	4.34352	4.03138	4.2775	3.69161	4.15116	4.41745	4.41428	3.75654	3.70678	3.98095	4.08706	3.90802	3.55467	3.71382	3.75713	3.38797	4.33933	3.93451	4.25593	3.57746
chr14_18327151_18327300	ENSMUST00000022296	14	18282721	18331859	intron (NM_009455, intron 2 of 5)	Ube2e1	3.55406	1.69418	2.9039	3.03499	2.6997	4.00847	2.18045	3.62182	2.55667	3.48154	3.01363	3.10304	2.72416	4.03147	3.49498	2.54187	3.57381	3.56603	3.45523	3.40637	3.0166	2.77093	2.55924	2.99492	3.35967	2.82775	2.97295	3.06169	3.64194	2.55983	3.93908	2.63746	2.68787	3.28941	2.52702	2.99257	3.81004	2.59644	2.82902	2.23665	2.83995	2.87619	3.17984
chr3_127808551_127808700	ENSMUST00000200409	3	127807006	127837523	exon (NM_001346718, exon 9 of 9)	Ap1ar	3.93344	3.99979	4.33605	3.93395	4.06614	4.20125	4.13634	4.22093	3.7631	3.93031	3.55295	3.5791	4.02375	3.18972	4.33884	4.07092	3.99974	3.67024	3.91202	4.06172	3.90911	3.76246	4.34231	3.80595	4.15975	4.2775	3.96572	3.72359	3.83396	4.04641	3.83235	4.24647	4.25104	3.77473	4.11468	3.68798	3.42064	4.25745	3.38797	4.20286	3.88726	4.3253	3.82521
chr12_100935601_100935750	ENSMUST00000085096	12	100912699	101028983	exon (NM_026681, exon 21 of 30)	Ccdc88c	3.23119	3.79397	4.00755	4.2881	3.66095	4.26019	4.19163	4.27748	3.70754	3.74783	4.45321	3.43718	3.70557	3.89055	3.92321	3.79174	3.74359	4.34137	4.25843	4.02062	4.34503	3.25152	3.71031	3.70975	4.15975	4.33533	3.61409	3.99499	3.60027	4.24204	3.71709	4.02209	3.94333	3.80609	4.14642	3.92251	3.77867	3.97276	3.62486	3.94211	3.40722	4.14519	3.68888
chr6_123029101_123029250	ENSMUST00000077228	6	123049961	123071544	Intergenic	Clec4b1	4.37672	3.99979	3.75132	3.75618	3.7516	3.66024	3.51133	4.069	3.58956	3.79566	3.8663	4.10237	3.56994	4.21998	3.84714	4.20913	3.61817	3.90193	3.74623	3.74594	3.7866	3.8662	3.88776	3.57062	3.73427	3.61531	3.83516	4.02222	3.97106	3.78458	3.79494	3.85042	3.39332	3.57076	4.04903	3.95815	4.16569	3.42205	3.7097	3.88378	4.06765	3.93935	4.14479
chr12_34873501_34873650	ENSMUST00000110819	12	34371502	34528889	intron (NM_001271386, intron 2 of 27)	Hdac9	3.40164	3.26555	3.43955	3.67845	3.09549	3.86396	3.55414	3.62182	3.7631	3.64713	2.7773	3.86433	3.76889	3.64943	3.39165	3.70094	3.52805	3.51096	3.70163	3.40637	3.45237	3.39719	3.4183	3.33298	3.12819	2.82775	3.65337	2.40912	3.37168	3.221	3.45461	3.08757	3.27718	3.49581	3.62228	3.50735	3.20164	3.37952	3.33554	3.62359	3.5657	3.69918	3.27815
chr3_90389251_90389400	ENSMUST00000029541	3	90385238	90389927	exon (NM_011988, exon 1 of 10)	Slc27a3	3.77699	1.52678	3.28212	2.21805	2.27978	1.19437	2.28583	3.78677	3.96612	3.74783	3.74024	3.93644	1.88014	3.0641	3.15973	2.98832	3.27456	3.94412	3.34354	3.27274	2.94203	3.93144	3.59232	3.19767	3.60492	2.11225	2.84308	3.30283	3.37168	3.05241	3.50181	3.48988	2.49336	3.53377	2.20408	3.1853	3.92909	3.04047	3.1044	2.9557	3.33861	3.27721	2.70174
chr13_55419901_55420050	ENSMUST00000021948	13	55417957	55426793	intron (NM_021489, intron 12 of 13)	F12	3.16958	3.36818	3.93886	3.82994	3.95607	2.42126	3.55414	3.86267	3.24395	3.64713	3.74024	3.74892	3.49702	3.60501	3.28035	3.74706	3.48079	3.90193	3.01938	3.84343	3.7866	3.6114	3.55075	3.60668	3.06401	3.87131	3.44532	3.88062	3.37168	3.78458	3.83235	3.89529	3.78223	3.45683	3.79241	3.95815	3.05227	3.65385	3.43856	4.10414	3.33861	3.59066	3.68888
chr5_121940851_121941000	ENSMUST00000168288	5	121860307	121924921	intron (NM_007804, intron 2 of 22)	Cux2	2.34268	2.97165	3.7107	3.79353	3.7516	3.42295	3.75102	3.38497	3.07861	3.48154	3.27842	2.16568	3.9437	3.0641	3.54399	3.74706	3.48079	3.05225	2.50003	3.58612	3.65272	3.8662	3.95305	3.33298	3.35967	3.66126	3.39986	3.69003	3.46751	3.85462	3.59181	3.89529	3.50081	2.93958	3.20661	3.55467	2.88563	3.61771	2.16691	2.89793	2.78943	4.21995	2.55258
chr9_114853651_114853800	ENSMUST00000047013	9	114789344	114844152	Intergenic	Cmtm8	2.55029	2.42301	3.10537	3.59629	3.70699	3.20027	3.55414	3.53169	2.28027	2.91593	3.01363	2.58007	3.16173	3.30527	3.68178	2.6429	3.09789	3.71965	2.78295	2.67402	3.55602	2.77093	2.92735	2.82164	3.30519	3.87131	3.14816	3.38903	2.97507	4.3909	3.00836	4.13864	2.93786	4.08706	3.20661	3.35529	2.99883	2.66887	3.04032	2.77495	3.06897	2.44888	2.55258
chr14_65396101_65396250	ENSMUST00000066994	14	65358675	65398930	intron (NM_199029, intron 9 of 9)	Zfp395	2.81458	3.5096	3.82929	3.93395	4.03037	3.70335	3.85742	4.16206	3.81659	3.59402	4.12359	3.66651	4.02375	4.43823	3.99548	3.44525	3.85898	3.85848	3.98827	3.64139	3.94773	3.8662	3.92078	3.64186	4.03138	4.01978	3.4894	4.04895	4.26577	4.16142	3.86881	4.21141	4.15558	4.13724	3.83199	3.68798	3.15355	3.5426	3.53472	3.823	3.44034	4.18306	3.65269
chr2_27088351_27088500	ENSMUST00000091233	2	27079378	27108981	intron (NM_029981, intron 8 of 18)	Adamtsl2	3.16958	3.31778	3.22557	4.06191	3.46053	4.00847	3.67546	3.66486	3.39227	3.79566	3.33766	2.82769	3.49702	3.35976	3.63729	2.98832	3.74359	3.76743	3.34354	4.2153	3.60518	3.72615	3.74759	3.64186	4.03138	4.21726	3.44532	3.65566	3.46751	3.82002	3.83235	3.75626	3.60084	3.92512	3.48006	4.02688	3.57467	3.2905	3.04032	3.47347	3.06897	3.64594	3.3249
chr18_23884801_23884950	ENSMUST00000118826	18	23752392	23860637	intron (NM_001162941, intron 7 of 7)	Mapre2	3.34703	3.71827	3.86675	3.41644	3.95607	4.00847	4.2185	3.33255	3.52675	3.15472	3.82549	3.48606	3.53394	3.41226	3.44424	3.20207	3.52805	3.45371	3.0903	3.88981	4.05777	3.08948	3.16634	3.77459	3.5591	3.51879	3.35291	3.81985	2.97507	3.27309	3.59181	3.65553	3.90471	2.93958	3.66673	3.50735	3.37942	3.24384	3.48744	3.5875	3.44034	3.41087	3.49808
chr15_81851401_81851550	ENSMUST00000050467	15	81848269	81858326	exon (NM_020507, exon 2 of 2)	Tob2	2.89291	2.684	3.75132	3.99935	3.91743	2.52102	3.98808	2.90003	3.07861	3.15472	3.44932	2.97193	3.53394	4.03147	3.80754	3.13428	4.03288	3.85848	3.7895	3.52866	4.16001	3.14554	3.1102	3.49567	3.41217	4.24769	3.09209	3.65566	3.86947	4.21566	3.86881	3.80411	3.86503	3.60682	3.48006	2.77006	3.29326	3.37952	2.97327	3.26079	2.83995	3.05018	3.53832
chr7_97325251_97325400	ENSMUST00000139582	7	97309379	97332020	exon (NM_001177412, exon 1 of 10)	Usp35	3.77699	4.06235	3.97361	3.86545	3.66095	3.90147	3.42168	4.16206	4.14407	3.84195	4.34187	4.10237	3.06414	4.33323	4.0303	4.10674	4.3806	3.56603	4.34798	3.20098	4.31579	4.66538	3.71031	3.83664	3.35967	3.41533	3.53217	3.65566	3.79754	3.9537	4.30113	3.1629	3.55169	3.49581	3.94459	2.92214	4.60178	4.39192	3.62486	3.62359	3.5657	3.64594	3.82521
chr4_146932651_146932800	ENSMUST00000075775	4	147021849	147060794	Intergenic	Rex2	4.20311	4.65618	2.5823	4.79115	4.43779	4.20125	4.44014	4.7863	2.67726	3.07943	2.7773	3.10304	1.76062	4.89086	4.84838	3.20207	4.743	3.19884	3.01938	2.56391	4.74661	5.03544	4.07538	2.47666	1.40958	4.05463	1.92449	2.03432	4.83175	4.56814	5.16012	2.27959	3.55169	2.62482	1.42284	1.9214	2.12895	2.80365	3.9726	3.26079	3.81333	4.3253	2.29521
chr10_127471801_127471950	ENSMUST00000164831	10	127444310	127498709	exon (NM_001168293, exon 12 of 24)	R3hdm2	2.81458	3.41687	3.58149	3.36775	3.6134	1.41789	3.59573	3.03738	3.58956	3.42183	3.27842	2.82769	3.56994	3.30527	2.80498	2.98832	2.96682	3.56603	3.87232	3.58612	3.3407	3.8662	3.67204	3.64186	3.41217	3.74898	3.44532	3.62046	3.42039	3.63337	3.24867	3.36783	3.08329	3.77473	3.90802	3.35529	3.15355	2.66887	2.66872	3.72674	3.22916	3.41087	3.07433
chr2_71895601_71895750	ENSMUST00000006669	2	71873223	71903858	intron (NM_001360002, intron 8 of 10)	Pdk1	2.96721	3.75662	3.58149	3.46355	3.09549	2.70196	3.32609	2.57854	3.81659	2.99999	3.55295	3.22323	3.70557	3.51185	3.33707	3.55302	3.38136	3.12741	3.70163	3.88981	3.3407	3.1995	3.67204	3.53363	3.51176	3.56786	3.65337	3.93894	3.55736	3.63337	3.83235	3.85042	3.73897	3.77473	3.48006	3.88598	3.68027	3.68911	3.22459	3.823	3.47272	3.69918	3.4567
chr18_15061801_15061950	ENSMUST00000025992	18	14968684	15151446	exon (NM_001142731, exon 1 of 5)	Kctd1	2.73175	2.51535	3.22557	3.15464	2.87125	3.93802	2.38403	4.16206	2.98825	2.62961	2.86045	3.27976	3.73758	3.64943	4.0303	4.10674	3.74359	3.45371	3.91202	3.04578	3.45237	2.84052	3.16634	3.80595	2.77426	2.65684	2.45569	3.16303	3.55736	2.79177	3.86881	3.2345	3.01241	2.93958	2.86891	3.24422	3.53767	3.33569	3.38797	3.75954	3.37333	3.69918	3.75866
chr1_62795851_62796000	ENSMUST00000063594	1	62703701	62818695	exon (NM_001077407, exon 16 of 16)	Nrp2	3.81772	3.46398	2.48929	3.03499	2.94993	3.56995	3.05509	4.16206	3.7631	3.48154	3.69565	4.03827	2.59034	3.12827	3.39165	2.6429	3.32895	3.19884	3.28427	2.87184	3.0166	3.1995	2.99091	3.09985	2.06291	2.82775	3.09209	2.40912	3.46751	2.38151	3.13351	2.409	3.01241	3.24434	2.94307	3.12387	4.06529	3.61771	3.6679	3.01124	3.50438	3.1299	3.72419
chr13_59342101_59342250	ENSMUST00000167096	13	59531904	59557300	Intergenic	Agtpbp1	4.29253	4.20782	4.46376	4.55057	4.2639	4.34431	4.32123	4.1317	4.18532	3.88681	4.6056	3.90084	4.04948	4.15984	3.76682	4.20913	4.18806	4.02496	4.02494	4.38681	4.05777	4.29587	4.48158	4.38564	4.4126	4.64071	4.29863	4.22333	4.51037	4.26794	4.16114	4.10082	4.39732	4.0613	4.456	4.3286	4.23665	4.02887	4.16516	4.57874	4.12988	4.14519	4.40625
chr7_82869751_82869900	ENSMUST00000082237	7	82867332	82871563	exon (NM_175366, exon 2 of 2)	Mex3b	3.23119	2.90493	2.66966	2.51495	2.87125	4.23102	2.47598	3.78677	3.07861	2.62961	3.21664	3.03897	3.01276	3.24865	2.9575	3.55302	3.21804	3.19884	3.45523	3.46881	3.45237	2.53944	2.64076	2.88174	2.9264	2.65684	3.03375	3.21115	3.26904	2.92797	3.71709	2.63746	2.85925	3.49581	2.70807	2.50686	3.81004	3.2905	3.38797	3.47347	3.30304	2.87619	3.41409
chr11_115689601_115689750	ENSMUST00000106499	11	115644044	115699307	intron (NM_001313936, intron 2 of 5)	Grb2	3.45425	3.79397	3.62586	4.23479	4.23276	4.17086	4.32123	4.10069	3.81659	3.97254	4.12359	3.48606	4.04948	3.89055	3.9598	3.83509	3.96581	3.81367	3.98827	3.84343	4.19254	3.76246	3.71031	3.41662	3.927	4.21726	3.65337	4.04895	4.29218	4.16142	3.86881	4.17548	3.64837	3.98115	3.94459	3.92251	3.81004	3.8221	3.53472	4.2498	3.53537	3.69918	3.4567
chr2_13009951_13010100	ENSMUST00000061545	2	13003456	13011806	intron (NM_153155, intron 1 of 1)	C1ql3	3.73507	3.15507	3.53571	3.31735	2.94993	4.17086	0.527539	3.62182	3.52675	3.29445	3.6021	3.62347	2.72416	3.64943	3.09542	3.55302	3.48079	3.19884	3.01938	2.56391	3.08751	1.78773	2.47284	2.88174	1.77292	3.05127	3.90192	2.56538	3.46751	3.37194	3.79494	2.63746	2.85925	3.49581	3.0136	3.55467	3.90023	3.04047	3.86574	3.01124	3.62452	1.39871	3.68888
chr12_110664451_110664600	ENSMUST00000018851	12	110601451	110666945	intron (NM_030238, intron 71 of 76)	Dync1h1	4.00573	4.06235	3.79083	3.93395	3.95607	4.28878	4.16425	3.78677	4.1016	3.74783	4.42617	3.5791	4.17165	3.69252	3.72493	3.38819	3.70298	4.17421	3.8315	4.48071	3.94773	3.93144	3.92078	4.2554	4.12872	3.90988	4.16912	4.29206	4.09626	4.04641	3.79494	3.89529	4.18811	4.30028	4.23765	4.06005	4.11636	4.10916	4.22403	4.464	4.06765	4.18306	4.29324
chr15_76034701_76034850	ENSMUST00000060807	15	76001092	76014336	Intergenic	Fam83h	3.6919	3.21137	3.16672	3.26513	3.2277	3.52259	3.32609	3.78677	3.70754	3.07943	3.44932	3.53333	3.06414	3.64943	3.44424	3.26681	3.38136	3.45371	3.45523	2.17191	3.60518	3.35025	2.86086	3.70975	3.12819	3.30388	3.03375	3.50938	3.37168	3.41894	3.86881	3.43014	3.08329	3.45683	3.08085	3.35529	3.68027	3.61771	3.58049	3.30591	3.59541	2.78063	3.75866
chr7_100485151_100485300	ENSMUST00000032958	7	100472990	100486432	3' UTR (NM_009464, exon 7 of 7)	Ucp3	3.93344	3.5096	3.62586	3.46355	3.79488	4.00847	3.37468	3.62182	3.86818	4.20284	3.15209	4.10237	3.67284	3.85306	4.12998	3.83509	4.03288	3.90193	3.6556	3.58612	3.60518	3.83245	3.71031	3.37541	2.85233	3.83168	3.35291	3.7564	3.72184	3.46445	4.19024	3.2345	4.05336	3.19781	3.75172	3.88598	3.84073	3.14573	3.33554	3.5875	3.65306	3.69918	3.91962
chr10_128251951_128252100	ENSMUST00000105244	10	128232088	128252852	exon (NM_001136082, exon 28 of 29)	Timeless	3.29027	3.71827	3.75132	4.20738	4.23276	4.23102	3.67546	3.93477	3.39227	3.74783	4.12359	3.10304	3.49702	4.1288	4.1928	3.74706	4.21719	4.10151	3.98827	4.32063	4.02202	3.39719	4.04576	3.83664	3.77493	4.54592	3.20214	4.29206	3.97106	4.21566	4.40409	4.31412	4.08824	4.16169	3.62228	3.81001	3.57467	3.5426	3.58049	4.0254	3.53537	4.14519	3.4567
chr17_85066051_85066200	ENSMUST00000171795	17	85063476	85090267	intron (NM_001163623, intron 11 of 13)	Prepl	3.60148	3.41687	3.75132	3.96702	4.03037	4.20125	3.75102	3.53169	3.58956	3.74783	3.8663	3.10304	3.85894	3.46291	3.80754	3.79174	3.74359	3.98511	3.91202	3.64139	3.8286	3.96299	3.81938	3.83664	4.097	3.87131	3.76517	3.96724	3.72184	3.74823	4.24675	3.80411	3.90471	4.18573	3.94459	3.95815	3.42064	3.97276	3.58049	3.94211	4.06765	4.06634	3.4567
chr15_36197701_36197850	ENSMUST00000171205	15	36179529	36235161	exon (NM_001359981, exon 11 of 21)	Spag1	3.77699	3.46398	3.48843	3.67845	3.56422	3.70335	3.59573	3.78677	3.64976	3.97254	3.6021	3.48606	3.70557	3.73436	3.9598	4.14168	4.30121	3.76743	3.87232	3.79551	3.50513	3.30173	3.63273	3.74253	2.9264	3.51879	3.4894	3.43027	4.00339	3.82002	3.50181	3.89529	3.60084	3.45683	3.62228	3.77047	3.57467	3.85351	3.9726	3.51249	3.68104	3.75052	3.65269
chr4_146932501_146932650	ENSMUST00000075775	4	147021849	147060794	Intergenic	Rex2	3.40164	3.59672	1.75348	4.15094	3.6134	3.86396	3.71374	4.50768	2.11929	2.51998	1.84868	2.28095	1.32795	4.33323	4.16173	3.06315	4.12798	2.24688	2.9448	1.83522	3.7866	4.48158	3.50793	1.79119	1.18661	3.41533	1.28938	1.52661	3.93799	4.04641	4.52325	1.08505	2.68787	1.91151	0.60894	1.4062	1.79457	2.26376	2.90294	1.92581	3.47272	3.84802	1.86004
chr6_73046701_73046850	ENSMUST00000204053	6	73017741	73212663	intron (NM_001164669, intron 63 of 76)	Dnah6	3.45425	3.59672	3.16672	3.36775	2.94993	3.20027	2.9942	3.53169	3.32001	2.99999	2.93907	3.16439	3.49702	3.24865	3.2213	3.6533	3.89548	3.71965	3.40046	2.77632	3.39762	2.97036	3.05179	2.93944	3.12819	3.05127	3.03375	3.43027	3.15853	3.05241	3.13351	2.92397	2.7761	3.24434	2.79073	3.68798	3.61073	3.61771	3.43856	3.01124	3.02599	3.1299	3.17984
chr15_81851551_81851700	ENSMUST00000050467	15	81848269	81858326	exon (NM_020507, exon 2 of 2)	Tob2	2.89291	2.83498	3.86675	4.17943	3.91743	2.70196	4.10788	2.48557	2.89185	3.53887	3.94461	3.27976	3.88775	3.81457	3.80754	3.38819	4.32816	3.81367	3.98827	3.84343	4.37368	3.39719	3.27246	3.53363	3.81448	4.57021	3.20214	3.96724	4.12593	4.26794	4.07012	3.85042	3.78223	3.77473	3.52904	2.77006	3.53767	3.42205	3.43856	3.26079	3.19075	3.27721	3.49808
chr5_121940551_121940700	ENSMUST00000168288	5	121860307	121924921	intron (NM_007804, intron 2 of 22)	Cux2	2.96721	3.21137	3.6689	3.93395	3.6134	4.34431	4.16425	3.38497	3.39227	3.35955	3.8663	3.22323	3.79953	3.60501	3.5914	3.6533	3.82153	3.45371	3.34354	3.79551	3.55602	4.27089	4.01551	2.69337	3.64934	3.90988	3.80059	3.85055	3.68244	4.45994	3.79494	3.75626	3.15086	3.45683	3.83199	3.68798	3.33698	3.68911	2.90294	3.11629	2.62632	4.62949	3.07433
chr8_22682251_22682400	ENSMUST00000033939	8	22659211	22706578	intron (NM_001159774, intron 6 of 21)	Ikbkb	2.96721	2.51535	3.7107	3.82994	3.6134	3.90147	3.51133	3.53169	3.46107	3.64713	3.69565	2.28095	3.60506	3.92709	3.68178	2.82593	3.09789	3.33189	3.7895	3.69461	3.86941	2.97036	3.32273	3.28927	4.097	3.79092	3.44532	3.58438	3.64194	3.9537	3.79494	4.17548	4.25104	3.60682	3.87051	3.84849	3.24818	3.50352	2.90294	3.75954	3.22916	3.41087	3.3249
chr11_115989151_115989300	ENSMUST00000180782	11	115988051	115993715	non-coding (NR_152190, exon 3 of 3)	B230344G16Rik	3.60148	3.41687	3.43955	3.79353	3.34881	3.52259	3.63615	3.70665	3.96612	3.74783	4.08953	4.00512	3.33909	3.69252	3.72493	4.14168	3.74359	4.13832	3.98827	3.52866	3.60518	4.08269	3.63273	3.41662	3.06401	3.70579	3.93417	4.12627	3.60027	3.9537	3.63479	3.3027	3.39332	3.14973	3.90802	3.68798	4.01234	3.78998	3.58049	3.43337	3.37333	2.44888	3.57746
chr9_114853501_114853650	ENSMUST00000047013	9	114789344	114844152	Intergenic	Cmtm8	3.10523	3.31778	3.48843	4.03096	4.13511	4.13981	4.07885	4.00345	2.42508	3.64713	3.8663	3.33417	3.73758	4.06465	4.06429	2.90941	3.70298	4.02496	2.9448	3.46881	4.25548	3.44265	3.74759	3.6762	3.81448	4.18616	3.35291	3.91007	3.93799	4.45994	3.93908	4.3468	3.64837	4.38578	3.98025	3.81001	3.57467	3.24384	3.38797	3.39212	3.5657	3.47332	2.77091
chr2_13010701_13010850	ENSMUST00000061545	2	13003456	13011806	promoter-TSS (NM_153155)	C1ql3	3.45425	2.76146	2.82997	2.42261	1.48813	2.19831	-0.406458	3.33255	3.7631	2.51998	3.90599	4.27917	3.01276	3.73436	3.5914	3.20207	3.70298	2.88907	3.0903	2.31475	3.15509	1.47412	1.08747	2.12537	1.18661	2.11225	3.86892	2.23385	3.90414	2.71852	3.67652	1.60063	2.93786	2.99505	3.32228	3.55467	3.95737	3.85351	4.33502	2.64051	3.81333	0.761763	3.17984
chr16_92348701_92348850	ENSMUST00000051705	16	92346000	92359468	exon (NM_008424, exon 2 of 2)	Kcne1	3.81772	3.90054	4.19592	4.15094	4.20094	4.17086	4.41713	4.19179	4.14407	4.05346	4.34187	3.7083	4.46721	4.55958	4.16173	4.14168	4.03288	4.43309	4.2273	4.25128	4.45638	4.13901	4.31773	4.40625	4.69279	4.57021	4.02681	4.35766	4.4877	4.5042	4.42872	4.02209	4.47845	4.30028	4.62323	4.35557	4.21338	3.75713	3.75032	4.56024	4.15004	3.93935	3.91962
chr5_121907101_121907250	ENSMUST00000168288	5	121860307	121924921	intron (NM_007804, intron 4 of 22)	Cux2	3.29027	4.26214	3.86675	3.75618	4.2639	4.00847	3.85742	3.53169	4.14407	3.97254	4.12359	3.66651	3.73758	3.81457	3.9598	3.6533	3.61817	4.24341	3.87232	4.02062	3.98535	4.13901	4.39024	3.80595	3.99742	4.18616	4.11387	4.10096	3.86947	4.21566	4.16114	4.21141	4.05336	4.03508	3.79241	4.21536	3.42064	4.13496	3.93785	4.10414	3.70848	4.29103	4.06441
chr12_8588401_8588550	ENSMUST00000036938	12	8528482	8599066	intron (NM_177802, intron 1 of 6)	Slc7a15	4.20311	4.80995	4.28162	4.41335	4.59296	4.61654	4.81937	4.33191	4.1016	4.13008	4.62951	4.22261	4.87948	4.09708	4.22321	3.87717	4.06528	4.46242	4.53756	4.5107	4.63269	4.64608	4.52517	4.65037	4.36012	4.72965	4.50597	4.53828	4.57634	4.60924	4.79363	4.66448	4.69762	4.50523	4.32345	4.53145	4.06529	4.79932	3.86574	4.79988	4.18954	4.65665	4.7863
chr4_134745901_134746050	ENSMUST00000037828	4	134741553	134768024	3' UTR (NM_145554, exon 9 of 9)	Ldlrap1	3.40164	4.06235	4.22506	4.15094	4.20094	4.00847	4.2185	3.86267	4.05784	3.74783	4.37052	3.97119	4.28429	4.09708	3.92321	4.0342	3.43193	3.90193	4.63566	4.14055	4.05777	3.96299	4.10441	3.57062	4.4126	4.44446	4.05642	4.48055	3.86947	4.21566	4.42872	4.28069	4.47845	4.11237	4.35095	4.15523	3.68027	3.72352	4.00653	3.85371	3.95757	3.84802	4.17062
chr13_52905451_52905600	ENSMUST00000110031	13	52910209	52929681	intron (NM_016709, intron 3 of 9)	Auh	3.93344	3.86589	4.07311	4.15094	4.13511	4.47444	4.2185	4.38435	3.52675	4.05346	4.08953	3.86433	4.24028	4.03147	4.06429	4.24171	3.96581	4.17421	4.19548	4.45009	4.12673	3.93144	4.10441	4.32199	4.48791	4.64071	3.99659	4.42041	4.29218	4.21566	4.21877	4.69017	4.12231	4.23265	4.50579	4.43359	3.98512	3.85351	3.93785	4.05213	4.08869	4.06634	4.00823
chr10_80810251_80810400	ENSMUST00000181039	10	80808497	80813492	exon (NM_028001, exon 5 of 7)	Jsrp1	3.89588	2.51535	3.62586	3.63795	3.34881	4.49912	3.11352	3.70665	3.39227	2.99999	3.39457	3.78842	3.45913	3.96273	3.68178	3.60403	3.21804	3.67024	3.95065	3.46881	3.45237	4.11112	3.63273	3.60668	2.77426	3.05127	2.54194	3.30283	3.55736	3.27309	3.79494	3.54724	3.08329	3.09999	2.86891	3.72982	3.68027	3.04047	3.62486	3.21421	3.26658	3.1299	3.82521
chr2_13010851_13011000	ENSMUST00000061545	2	13003456	13011806	promoter-TSS (NM_153155)	C1ql3	3.60148	2.684	3.28212	2.83457	2.15247	1.93449	-0.406458	3.16278	3.70754	2.82666	3.8663	4.25117	3.06414	3.51185	3.44424	3.44525	3.85898	2.97297	3.45523	2.77632	3.15509	1.92219	1.30313	2.02235	0.922765	2.35524	3.83516	2.13753	4.03502	3.221	3.90438	2.27959	3.01241	3.28941	3.20661	3.55467	4.18973	4.10916	4.58005	1.8053	3.8384	0.761763	2.77091
chr1_89581351_89581500	ENSMUST00000190096	1	89454873	89890001	intron (NM_001037136, intron 1 of 16)	Agap1	3.85733	2.21844	2.97423	2.83457	2.78802	3.07456	2.38403	2.3862	2.78854	2.7315	3.69565	3.43718	2.09303	3.99751	2.9575	2.6429	3.43193	3.39409	3.45523	2.87184	3.15509	4.27089	3.27246	3.09985	2.30426	2.65684	3.14816	3.06169	3.42039	3.05241	3.83235	2.63746	3.08329	2.39666	2.86891	3.40778	3.77867	2.66887	3.62486	3.16608	3.62452	2.56814	3.57746
chr17_45642451_45642600	ENSMUST00000120717	17	45630203	45659325	exon (NM_001013767, exon 6 of 22)	Capn11	3.34703	3.09648	3.16672	3.75618	3.9937	4.26019	3.4672	3.53169	3.39227	3.74783	3.64963	3.33417	3.38022	3.12827	3.63729	3.79174	3.15922	3.94412	3.7895	4.25128	3.74334	2.69782	3.37131	3.28927	3.64934	3.61531	3.53217	4.22333	4.00339	3.92142	3.45461	3.48988	3.64837	3.92512	4.01505	3.6449	3.33698	3.88426	3.22459	3.43337	2.93596	3.59066	3.41409
chr12_19175701_19175850	ENSMUST00000063216	12	18514737	18534191	Intergenic	5730507C01Rik	2.96721	2.684	2.48929	2.51495	2.94993	5.1086	1.65945	4.10069	3.07861	3.59402	2.7773	2.74978	2.95947	3.24865	3.49498	2.82593	2.66244	2.88907	3.22247	3.27274	2.59794	2.26358	2.71792	2.47666	2.60417	1.97345	2.70035	3.00822	2.97507	2.38151	3.83235	3.00809	3.15086	3.70989	2.07808	3.05971	3.74661	3.04047	2.82902	2.41198	2.78943	2.96581	2.3862
chr18_53708851_53709000	ENSMUST00000049811	18	53681723	53744547	intron (NM_178686, intron 16 of 20)	Cep120	4.04056	4.20782	4.30909	4.0922	3.87772	4.07563	4.27078	4.43496	3.70754	4.20284	4.22121	3.78842	4.34787	3.51185	4.12998	3.91806	4.18806	3.67024	3.95065	4.10167	4.37368	4.16637	4.54648	4.2325	4.4126	4.01978	4.3232	4.44074	4.36864	4.04641	4.30113	3.98105	4.28151	4.25554	4.20787	4.24452	4.14123	4.53442	3.75032	4.22652	4.24682	4.14519	4.17062
[truncated: 107 more rows]
[truncated: 65 more columns]

## Sheet: TableS10
Table S10: DNA methylation and gene expressoin levels of BW0-DMRs paired to cognate transcripts
	Transcript coordinates				DMR location		DNA methylation logRPKM
[truncated: 615 more rows]
[truncated: 65 more columns]

[truncated: 1 more sheets: TableS11]
